# Supplementary material for: Exploring the associations between transcript levels and fluxes in constraint-based models of metabolism
Source: BMC Bioinformatics. 2021 Nov 29;22:574. doi: 10.1186/s12859-021-04488-8 (PMC8628452; doi:10.1186/s12859-021-04488-8)
Supplement: Supplementary file 2 — Additional file 2. Comparison between measured and predicted flux values using FBA, E-Flux and E-Flux+PC. Data correspond to intra- and extra- cellular fluxes of E. coli growing on different carbon sources (Gerosa et al). [file 12859_2021_4488_MOESM2_ESM.xlsx]

## Sheet: Glycerol
	Measured	FBA	E-Flux	Std	E-Flux+PC	Std		delta E-flux		delta E-flux + PC		Which one is better?
Fum_Ex	1.01357e-07	25.1977	0.19176	0.12	0.115936	0.27		0.19176		0.115935		PC
Ace_Ex	-0.597	39.3229	5.32	3.12	6.2456	2.5		4.723		5.6486		normal EFlux
Fru_Ex	0	0	0	0	0	0		0		0		PC
Gal_Ex	0	0	0	0	0	0		0		0		PC
Glc_Ex	0	0	0	0	0	0		0		0		PC
Gly_Ex	4.94483	12.144	8.34256	1.2	7.41278	0.92		3.39773		2.46794		PC
Gln_Ex	0	0	0	0	0	0		0		0		PC
Pyr_Ex	0	28.9242	0.354351	0.21	0.129088	0.34		0.354351		0.129088		PC
Suc_Ex	0	23.3979	0.248485	0.31	0.149628	0.4		0.248485		0.149628		PC
Lac_Ex	0	27.2667	0.196399	1.2	1.89774	1.09		0.196399		1.89774		normal EFlux
PGI	-3.4	12.2	0.113623	0.89	0.514468	1.44		3.28638		2.88553		PC
PFK-FBP	-1.5	334.64	2.63679	3.12	4.58913	1.22		1.13679		3.08913		normal EFlux
FBA	-1.49	237.853	5.23457	3.2	4.49134	1.2		3.74457		3.00134		PC
TPI	8.64	18.14	8.76548	1.23	9.77315	0.63		0.125479		1.13315		normal EFlux
PDH	4.09	12.5	4.32457	2.34	5.33293	1.6		0.234567		1.24293		normal EFlux
RPI	1.4	0.482984	0.00301727	0.034	0.765343	0.65		1.39698		0.634657		PC
RPE	1.9	14.3456	0.0742805	0.023	0.557103	0.7		1.82572		1.3429		PC
TKT2	0.9	39.0259	0.0371402	0.067	0.369602	0.37		0.86286		0.530398		PC
PPC	1.37	316.5	6.78955	3.12	6.09928	1.73		5.41955		4.72928		PC
PPCK	0	316.5	0.139239	1.34	0.0149007	0.1		0.139239		0.0149007		PC
FUM	1.8	11.4543	2.25508	1.2	3.72039	1.14		0.455082		1.92039		normal EFlux
Growth_rate	0.49	1.30629	0.00635742	0.04	0.0334777	0.05		0.483643		0.456522		PC

## Sheet: Glucose
	Measured	FBA	E-Flux	Std	E-Flux+PC	Std		delta E-flux		delta E-flux + PC		Which one is better?
Fum_Ex	0	17.3556	0.180541	0.3	0.114057	0.28		0.180541		0.114057		PC
Ace_Ex	-6.8	27.4467	-4.39789	3.12	-5.46879	2.02		2.40211		1.33121		PC
Fru_Ex	0	0	0	0	0	0		0		0		PC
Gal_Ex	0	0	0	0	0	0		0		0		PC
Glc_Ex	9.65	-0.357021	0	0	0	0		9.65		9.65		PC
Gly_Ex	0	14.7614	0.113636	0.27	0.1209	0.23		0.113636		0.1209		normal EFlux
Gln_Ex	0	0	0	0	0	0		0		0		PC
Pyr_Ex	0	20.7415	0.325723	0.45	0.905683	0.62		0.325723		0.905683		normal EFlux
Suc_Ex	0	16.1159	0.213889	0.16	0.0523406	0.21		0.213889		0.0523406		PC
Lac_Ex	0	19.3	0.227273	0.34	0.0561486	0.3		0.227273		0.0561486		PC
PGI	5.69997	21.5	3.12458	2.1	3.77657	1.19		2.57539		1.9234		PC
PFK-FBP	7.05848	12.3	5.89547	0.87	5.2227	0.68		1.16301		1.83577		normal EFlux
FBA	7.05848	24.5	7.84569	1.1	5.00891	0.8		0.787209		2.04957		normal EFlux
TPI	7.05848	9.65	5.45668	1.1	4.55953	0.81		1.6018		2.49895		normal EFlux
PDH	11.2985	58.4532	0.106316	0.21	0.897141	0.83		11.1921		10.4013		PC
RPI	1.42744	0.333873	0.00315657	0.1	0.973683	0.72		1.42428		0.453756		PC
RPE	1.40485	55.748	0.0642187	0.18	0.0605314	0.74		1.34063		1.34431		normal EFlux
TKT2	0.584644	27.874	0.0321093	0.13	0.0512168	0.4		0.552535		0.533427		PC
PPC	2.45333	8.3	0.107068	0.23	1.23812	0.85		2.34626		1.21521		PC
PPCK	0.540874	7.3	0.0928215	0.11	0.026438	0.12		0.448053		0.514436		normal EFlux
FUM	2.13807	16.2	3.12788	2.1	3.70442	1.03		0.989806		1.56634		normal EFlux
Growth_rate	0.65	0.895589	0.00546506	0.1	0.0286863	0.04		0.644535		0.621314		PC

## Sheet: Acetate
	Measured	FBA	E-Flux	Std	E-Flux+PC	Std		delta E-flux		delta E-flux + PC		Which one is better?
Fum_Ex	1.35843e-07	1.01357e-07	0.0145679	0.14	0.0375104	0.15		0.0145677		0.0375103		normal EFlux
Ace_Ex	13.584	-0.597	6.23457	2.47	4.7214	1.49		7.34943		8.8626		normal EFlux
Fru_Ex	0	0	0	0	0	0		0		0		PC
Gal_Ex	0	0	0	0	0	0		0		0		PC
Glc_Ex	0	0	0	0	0	0		0		0		PC
Gly_Ex	0	4.94483	0.17863	0.29	0.0993643	0.16		0.17863		0.0993643		PC
Gln_Ex	0	0	0	0	0	0		0		0		PC
Pyr_Ex	0	0	0.0897655	0.14	0.0453241	0.19		0.0897655		0.0453241		PC
Suc_Ex	0	0	0.01267	0.16	0.0700859	0.15		0.01267		0.0700859		normal EFlux
Lac_Ex	0	0	0.0234759	0.03	0.0586864	0.21		0.0234759		0.0586864		normal EFlux
PGI	-3.42326	-3.4	-0.546469	0.45	-0.100421	0.64		2.87679		3.32283		normal EFlux
PFK-FBP	-1.88624	-1.5	2.65755	1.34	1.74377	0.33		0.771312		0.142468		PC
FBA	-1.88624	-1.49	2.45346	1.23	1.66245	0.39		0.567221		0.223786		PC
TPI	-1.88624	8.64	8	3.12	1.1256	0.37		6.11376		0.760631		PC
PDH	0.0654627	4.09	5.12355	1.11	3.9013	0.93		5.05808		3.83584		PC
RPI	1.02932	1.4	0.276027	0.34	0.990187	0.45		0.753296		0.0391358		PC
RPE	1.5574	1.9	1.23453	0.45	0.626224	0.41		0.322861		0.931173		normal EFlux
TKT2	0.718249	0.9	0.114537	0.23	0.257504	0.24		0.603713		0.460745		PC
PPC	1.77415	1.37	0.127498	1.17	0.65917	0.46		1.64665		1.11498		PC
PPCK	3.11428	0	0.134687	0.78	0.0258997	0.074		2.97959		3.08838		normal EFlux
FUM	8.40476	1.8	4.56765	1.45	5.1973	0.92		3.83712		3.20746		PC
Growth_rate	0.29	0.49	0.740243	0.12	0.0180945	0.02		0.450243		0.271906		PC

## Sheet: Pyruvate
	Measured	FBA	E-Flux	Std	E-Flux+PC	Std		delta E-flux		delta E-flux + PC		Which one is better?
Fum_Ex	0	32.8766	0.216094	0.19	0.130592	0.28		0.216094		0.130592		PC
Ace_Ex	-11.9139	55.3682	11.7537	2.45	15.5639	1.64		0.160236		3.64998		normal EFlux
Fru_Ex	0	0	0	0	0	0		0		0		PC
Gal_Ex	0	0	0	0	0	0		0		0		PC
Glc_Ex	0	0	0	0	0	0		0		0		PC
Gly_Ex	0	27.6353	0.113636	0.21	0.107239	0.19		0.113636		0.107239		PC
Gln_Ex	0	0	0	0	0	0		0		0		PC
Pyr_Ex	26.714	17.1487	18.8976	2.12	18.1636	1.69		7.81636		8.55037		normal EFlux
Suc_Ex	0	30.7555	0.232903	0.67	0.227209	0.44		0.232903		0.227209		PC
Lac_Ex	1.15701	38.2583	5.45674	1.13	7.05396	1.89		4.29973		5.89695		normal EFlux
PGI	-0.898173	428	-0.090198	0.86	-0.0719829	0.93		0.807975		0.82619		normal EFlux
PFK-FBP	-0.587012	428	0.171874	0.14	2.49371	0.83		0.415138		1.9067		normal EFlux
FBA	-0.587012	302.237	0.171874	0.11	2.42857	0.85		0.415138		1.84156		normal EFlux
TPI	-0.587012	8	0.0815625	0.76	1.53993	0.43		0.505449		0.952913		normal EFlux
PDH	21.0174	123.386	2.34574	23	1.60301	0.7		18.6717		19.4144		normal EFlux
RPI	0.538926	0.645819	0.00315657	0.69	0.795548	0.51		0.53577		0.256621		PC
RPE	0.337875	113.956	0.0620291	0.012	0.126585	0.5		0.275846		0.21129		PC
TKT2	0.0901313	56.9779	0.0310146	0.11	0.15667	0.29		0.0591167		0.0665384		normal EFlux
PPC	2.48945	420	0.099049	0.13	1.46798	0.73		2.3904		1.02147		PC
PPCK	1.1648	420	0.113636	0.17	0.0142813	0.07		1.05117		1.15052		normal EFlux
FUM	7.51826	937.42	0.215625	0.67	3.43264	0.8		7.30263		4.08562		PC
Growth_rate	0.39	1.72077	0.00707757	0.01	0.0276604	0.03		0.382922		0.36234		PC

## Sheet: Gluconate
	Measured	FBA	E-Flux	Std	E-Flux+PC	Std		delta E-flux		delta E-flux + PC		Which one is better?
Fum_Ex	0	26.691	0.186727	0.29	0.0650781	0.17		0.186727		0.0650781		PC
Ace_Ex	-5.00398	42.1992	4.67547	2.32	7.46693	2		0.328509		2.46295		normal EFlux
Fru_Ex	0	0	0	0	0	0		0		0		PC
Gal_Ex	0	0	0	0	0	0		0		0		PC
Glc_Ex	0	0	0	0	0	0		0		0		PC
Gly_Ex	0	22.8387	0.113636	0.32	0.448056	0.46		0.113636		0.448056		normal EFlux
Gln_Ex	7.28392	0	0	0	0	0		7.28392		7.28392		PC
Pyr_Ex	0	32.3545	0.340118	0.45	0.23602	0.45		0.340118		0.23602		PC
Suc_Ex	0	24.7845	0.214121	0.78	0.833923	0.55		0.214121		0.833923		normal EFlux
Lac_Ex	0	29.3467	0.227273	0.34	0.108019	0.28		0.227273		0.108019		PC
PGI	-0.0313209	342.917	0.0923861	0.11	0.892515	0.95		0.0610651		0.861194		normal EFlux
PFK-FBP	0.486919	347.77	0.184207	0.15	2.14422	0.63		0.302712		1.65731		normal EFlux
FBA	0.486919	247.936	0.184207	0.19	2.07769	0.64		0.302712		1.59077		normal EFlux
TPI	0.486919	12.8533	0.0730983	0.013	0.227549	0.82		0.413821		0.25937		PC
PDH	7.50554	91.1571	0.111073	0.74	4.4165	0.97		7.39447		3.08905		PC
RPI	0.905204	0.506515	0.00315657	0.034	0.614598	0.45		0.902048		0.290606		PC
RPE	0.559759	87.7054	0.0621821	0.056	0.144039	0.45		0.497576		0.415719		PC
TKT2	0.170985	43.8527	0.031091	0.021	0.137725	0.25		0.139894		0.0332596		PC
PPC	1.37	334.917	0.103628	0.32	1.71202	0.63		1.26637		0.342019		PC
PPCK	1.94335	334.917	0.105107	0.765	0.0167435	0.09		1.83824		1.92661		normal EFlux
FUM	0.182358	752.66	0.212883	0.023	6.24912	0.97		0.030525		6.06676		normal EFlux
Growth_rate	0.59	1.37931	0.00574793	0.047	0.0204455	0.02		0.584252		0.569554		PC

## Sheet: Succinate
	Measured	FBA	E-Flux	Std	E-Flux+PC	Std		delta E-flux		delta E-flux + PC		Which one is better?
Fum_Ex	1.14	31.4008	0.212893	0.15	0.294876	0.34		0.927105		0.845123		PC
Ace_Ex	-3.32097	47.1183	3.45754	1.34	6.96147	2		0.13657		3.64049		normal EFlux
Fru_Ex	0	0	0	0	0	0		0		0		PC
Gal_Ex	0	0	0	0	0	0		0		0		PC
Glc_Ex	0	0	0	0	0	0		0		0		PC
Gly_Ex	0	24.8986	0.113636	0.21	0.169132	0.23		0.113636		0.169132		normal EFlux
Gln_Ex	0	0	0	0	0	0		0		0		PC
Pyr_Ex	0	34.8588	0.381884	0.14	0.0930135	0.42		0.381884		0.0930135		PC
Suc_Ex	15.902	13.2579	0.206146	0.16	3.0922	0.89		15.6959		12.8098		PC
Lac_Ex	0	31.9	0.227273	0.56	0.166855	0.35		0.227273		0.166855		PC
PGI	-5.59032	374.435	0.0834387	0.52	0.83788	0.76		5.50688		4.75244		PC
PFK-FBP	-2.6916	374.435	0.174429	0.13	1.73932	0.48		2.51718		0.952288		PC
FBA	-2.6916	268.223	0.174429	0.64	1.57585	0.56		2.51718		1.11576		PC
TPI	-2.6916	8	0.0742961	0.11	0.83513	0.53		2.61731		1.85647		PC
PDH	7.75208	97.9367	0.100942	0.16	0.152722	0.21		7.65114	s	7.59936		PC
RPI	1.97412	0.57098	0.00315657	0.02	0.708638	0.47		1.97097		1.26548		PC
RPE	2.9337	93.5939	0.0584318	0.01	0.016264	0.45		2.87527		2.91743		normal EFlux
TKT2	1.36985	46.7969	0.0292159	0.02	0.0575665	0.25		1.34063		1.31228		PC
PPC	2.01611	366.435	0.0950875	0.05	0.696839	0.5		1.92102		1.31927		PC
PPCK	2.97179	382.335	0.112302	0.56	0.0575665	0.25		2.85949		2.91422		normal EFlux
FUM	17.2304	840.47	0.216073	0.26	3.86536	0.96		17.0144		13.3651		PC
Growth_rate	0.51	1.53184	0.00622382	0.03	0.0186854	0.02		0.503776		0.491315		PC

## Sheet: Galactose
	Measured	FBA	E-Flux	Std	E-Flux+PC	Std		delta E-flux		delta E-flux + PC		Which one is better?
Fum_Ex	0	17.9525	0.170048	0.12	0.0471513	0.18123		0.170048		0.0471513		PC
Ace_Ex	0	28.339	0.443351	0.17	5.68992	1.64076		0.443351		5.68992		normal EFlux
Fru_Ex	0	0	0	0	0	0		0		0		PC
Gal_Ex	1.96	0	0	0	1.63188	0.208344		1.96		0.328116		PC
Glc_Ex	0	0	0	0	0	0		0		0		PC
Gly_Ex	0	15.269	0.113636	0.17	0.148007	0.240277		0.113636		0.148007		normal EFlux
Gln_Ex	0	0	0	0	0	0		0		0		PC
Pyr_Ex	0	21.4223	0.301026	0.23	0.0868891	0.360773		0.301026		0.0868891		PC
Suc_Ex	0	16.6702	0.19652	0.13	0.0449025	0.184957		0.19652		0.0449025		PC
Lac_Ex	0	19.94	0.227273	0.32	0.062295	0.294126		0.227273		0.062295		PC
PGI	1.36849	235.382	0.080087	0.15	0.381455	0.734495		1.2884		0.98703		PC
PFK-FBP	1.54745	235.382	0.164618	0.51	2.6382	0.543388		1.38283		1.09075		PC
FBA	1.54745	166.892	0.164618	0.3	2.54997	0.603283		1.38283		1.00252		PC
TPI	1.54745	9.97	0.0668553	0.024	1.35273	0.652789		1.4806		0.19472		PC
PDH	2.9427	60.372	0.0900032	0.05	0.542437	0.472146		2.8527		2.40026		PC
RPI	0.227903	0.34463	0.00315657	0.012	0.731079	0.462054		0.224747		0.503176		normal EFlux
RPE	0.190779	57.6228	0.0526005	0.41	0.0570062	0.469295		0.138178		0.133773		PC
TKT2	0.0585691	28.8114	0.0263003	0.17	0.0949058	0.262429		0.0322688		0.0363367		normal EFlux
PPC	0.377386	225.412	0.0911921	0.19	3.30204	0.977272		0.286194		2.92465		normal EFlux
PPCK	0.848949	225.412	0.107297	0.17	0.0159918	0.0848712		0.741652		0.832958		normal EFlux
FUM	1.26086	505.66	0.206998	0.34	5.7168	1.16686		1.05386		4.45594		normal EFlux
Growth_rate	0.18	0.924427	0.00505131	0.03	0.0181932	0.0263942		0.174949		0.161807		PC

## Sheet: Fructose
	Measured	FBA	E-Flux	Std	E-Flux+PC	Std		delta E-flux		delta E-flux + PC		Which one is better?
Fum_Ex	0	29.6797	0.176512	0.27	0.0656213	0.19		0.176512		0.0656213		PC
Ace_Ex	-3.32866	46.93	0.454545	0.31	6.10696	1.81		2.87411		2.7783		PC
Fru_Ex	8.328	0	3.98	2.12	4.34104	0.63		4.348		3.98696		PC
Gal_Ex	0	0	0	0	0	0		0		0		PC
Glc_Ex	0	0	0	0	0	0		0		0		PC
Gly_Ex	0	25.1459	0.113636	0.23	0.439984	0.44		0.113636		0.439984		normal EFlux
Gln_Ex	0	0	0	0	0	0		0		0		PC
Pyr_Ex	0	35.2866	0.31544	0.23	0.060285	0.32		0.31544		0.060285		PC
Suc_Ex	0	27.6866	0.212163	0.34	0.0797729	0.19		0.212163		0.0797729		PC
Lac_Ex	0	32.66	0.227273	0.21	2.48069	1.03		0.227273		2.48069		normal EFlux
PGI	-6.19793	383.365	0.0890696	0.13	-3.36786	0.72		6.10886		2.83007		PC
PFK-FBP	-2.461	391.695	0.173742	0.17	0.367084	0.31		2.28726		2.09392		PC
FBA	5.867	277.46	0.239879	0.31	2.66396	0.68		5.62712		3.20303		PC
TPI	5.867	16.33	0.0716807	0.02	0.39499	0.69		5.79532		5.47201		PC
PDH	9.06883	99.4441	0.0997595	0.31	0.463191	0.43		8.96907		8.60563		PC
RPI	2.39854	0.573492	0.00315657	0.07	0.729053	0.5		2.39539		1.66949		PC
RPE	3.77274	94.2969	0.061762	0.04	0.321413	0.48		3.71098		3.45133		PC
TKT2	1.78893	47.1485	0.030881	0.34	0.227693	0.26		1.75805		1.56124		PC
PPC	3.54567	375.365	0.104204	0.17	1.04484	0.54		3.44146		2.50082		PC
PPCK	0.35892	375.365	0.104409	0.34	0.0287297	0.11		0.254512		0.330191		normal EFlux
FUM	3.87711	840.545	0.211028	0.47	3.99953	0.77		3.66608		0.12243		PC
Growth_rate	0.4924	1.53884	0.00530456	0.07	0.0183833	0.02		0.487095		0.474017		PC
