# Supplementary material for: Exploring the associations between transcript levels and fluxes in constraint-based models of metabolism
Source: BMC Bioinformatics. 2021 Nov 29;22:574. doi: 10.1186/s12859-021-04488-8 (PMC8628452; doi:10.1186/s12859-021-04488-8)
Supplement: Supplementary file 5 — Additional file 5. Flux measurements after pre-processing for the data sets considered in this study. [file 12859_2021_4488_MOESM5_ESM.xlsx]

## Sheet: Holm et al
	REF	NOX	ATP
R_GLCptspp	9.2	11.7	15.6
R_PGI	4.7	6.8	10.5
R_PFK	7.1	9.6	13.5
R_FBA	7.1	9.6	13.5
R_TPI	7.1	9.6	13.5
R_GAPD	15.3	20.4	28.3
R_PGK	-15.3	-20.4	-28.3
R_PGM	-14.1	-19.3	-27.2
R_ENO	14.1	19.3	27.2
R_PYK	2.4	4.9	9.4
R_G6PDH2r	4.4	4.9	5.1
R_PGL	4.4	4.9	5.1
R_GND	4.4	4.9	5.1
R_RPE	2.4	2.8	3
R_RPI	-2	-2.1	-2.1
R_TKT1	1.3	1.5	1.6
R_TKT2	1.1	1.3	1.4
R_TALA	1.3	1.5	1.6
R_CS	2.5	5.6	5.1
R_ACONTa	2.5	5.6	5.1
R_ACONTb	2.5	5.6	5.1
R_ICDHyr	2.5	5.6	5.1
R_AKGDH	1.6	4.8	4.3
R_SUCOAS	-1.6	-4.8	-4.3
R_SUCDi	1.6	4.8	4.3
R_FUM	1.6	4.8	4.3
R_MDH	1.6	4.5	4.4
R_PDH	9.5	15	23.3
R_ME1	0	0.2	0
R_PPCK	2	1.8	4.8
R_PPC	4	4	6.5
R_PTAr	5.5	7.9	16.8
R_ACKr	-5.5	-7.9	-16.8
R_NADTRHD	0.7	5.5	6
R_Ec_biomass_iAF1260_core_59p81M	0.67	0.63	0.58
R_EX_glc_e_	-9.2	-11.7	-15.6
R_EX_ac_e_	5.52	7.9	16.69

## Sheet: Ishii et al
	WT_0.7h-1
R_GLCptspp	13.34
R_PGI	7.4704
R_PFK	10.672
R_FBA	10.672
R_TPI	10.672
R_PGK	-22.678
R_GAPD	22.678
R_ENO	21.6108
R_PGM	-21.6108
R_PYK	5.7362
R_PDH	16.9418
R_G6PDH2r	5.6028
R_PGL	5.6028
R_GND	5.6028
R_RPE	3.2016
R_RPI	-2.4012
R_TKT1	1.7342
R_TALA	1.7342
R_TKT2	1.4674
R_CS	11.8726
R_ACONTb	11.8726
R_ACONTa	11.8726
R_ICDHyr	11.8726
R_SUCOAS	-11.0722
R_AKGDH	11.0722
R_SUCDi	11.0722
R_FUM	11.0722
R_MDH	11.0722
R_PPC	2.2678
R_ME2	0
R_ICL	0
R_MALS	0
R_ACKr	-1.8676
R_PTAr	1.8676
R_LDH_D	0
R_ACALD	-0.1334
R_ALCD2x	-0.1334
R_EX_glc_e_	-13.34
R_EX_o2_e_	-14.87
R_EX_co2_e_	10.83
R_EX_etoh_e_	0.15
R_EX_ac_e_	1.93
R_EX_lac_D_e_	0
R_EX_succ_e_	0
R_EX_pyr_e_	0.01
R_EX_for_e_	0.08
R_Ec_biomass_iAF1260_core_59p81M	0.7

## Sheet: Gerosa et al.
	Flux (mmol * gCDW-1 * h-1)
Flux	Acetate	Fructose	Galactose	Glucose	Glycerol	Gluconate	Pyruvate	Succinate
Ace_Ex	13.584	-3.32866	-1.96894e-08	-6.82702	-0.597	-5.00398	-11.9139	-3.32097
Fru_Ex	0	8.328	0	0	0	0	0	0
Gal_Ex	0	0	1.969	0	0	0	0	0
Glc_Ex	0	0	0	9.654	0	0	0	0
Gly_Ex	0	0	0	0	4.94483	0	0	0
Gln_Ex	0	0	0	0	0	7.28392	0	0
Pyr_Ex	0	0	0	0	0	0	26.714	0
Suc_Ex	0	0	0	0	0	0	0	15.902
Fum_Ex	1.35843e-07	8.32745e-08	1.96895e-08	9.65373e-08	1.01357e-07	7.28368e-08	0	1.14
Lac_Ex	0	0	0	0	0	0	1.15701	0
PGI	-3.42326	-6.19793	1.36849	5.69997	-3.4494	-0.0313209	-0.898173	-5.59032
PFK-FBP	-1.88624	-2.461	1.54745	7.05848	-1.5	0.486919	-0.587012	-2.6916
FBA	-1.88624	5.867	1.54745	7.05848	-1.4957	0.486919	-0.587012	-2.6916
TPI	-1.88624	5.867	1.54745	7.05848	8.6403	0.486919	-0.587012	-2.6916
Middle_EMP	-2.26387	13.4646	3.30852	15.7104	8.01288	6.89459	-1.12931	-3.41515
Low_EMP	-2.73659	12.5985	3.04153	14.5577	7.25876	5.87338	-1.78914	-4.27385
PYK-PPS	-1.6532	0.669037	3.35734	2.48731	5.50726	3.46459	-3.45038	-3.73004
PDH	0.0654627	9.06883	2.9427	11.2985	4.09774	7.50554	21.0174	7.75208
ED	0.821594	8.32807e-10	0.172972	1.08699	0.0145804	5.81896	2.67142e-09	0.655464
PPP_ED_branch	3.40831	6.17128	0.591654	3.91928	3.42609	0	0.876802	5.56329
Early_PPP	2.58672	6.17128	0.418682	2.83228	3.41151	1.46496	0.876802	4.90782
RPI	1.02932	2.39854	0.227903	1.42744	1.42638	0.905204	0.538926	1.97412
RPE	1.5574	3.77274	0.190779	1.40485	1.98513	0.559759	0.337875	2.9337
Non-ox_PPP	0.839147	1.98381	0.13221	0.820202	1.08075	0.388774	0.247744	1.56385
TKT2	0.718249	1.78893	0.0585691	0.584644	0.90438	0.170985	0.0901313	1.36985
PPC	1.77415	3.54567	0.377386	2.45333	1.37647	1.94335	2.48945	2.01611
PPCK	3.11428	0.35892	0.848949	0.540874	-1.00352e-07	-7.21108e-08	1.1648	2.97179
Early_TCA	8.83402	4.56833	1.52096	2.97797	2.46484	1.15403	8.08192	3.1554
ICDH	4.69642	4.56612	0.496177	2.97797	2.46484	1.15403	7.97932	3.03895
Int_TCA	4.26716	3.87489	0.236073	2.13807	1.84046	0.182358	7.41565	2.35198
SUCDH3	8.40476	3.87711	1.26086	2.13807	1.84046	0.182358	7.51826	18.3704
FUM	8.40476	3.87711	1.26086	2.13807	1.84046	0.182358	7.51826	17.2304
MDH+MQO	10.6713	2.22771	2.28512	2.13807	1.84046	0.182358	7.4278	4.9507
ME	1.87104	1.65161	0.000523765	-9.55724e-08	-1.00346e-07	-7.21058e-08	0.193061	12.3962
Glx_Cycle	4.1376	0.00221044	1.02479	9.65404e-10	1.01361e-09	7.284e-08	0.102601	0.116452
Growth_rate	0.29	0.4924	0.18	0.65	0.49	0.59	0.39	0.51

## Sheet: Rintala et al
	Anaerobic	Aerobic
GAL2_1	6.44	1.075
PGI1_1	5.6672	0.52445
PFK1_1	5.8604	0.68365
FBA1	5.8604	0.68365
GPD1	1.0948	0
FPS1	-1.0948	0
TDH1	10.4972	1.36295
PGK1	10.4972	1.36295
GPM1_2	10.4972	1.36295
ENO1	10.4972	1.36295
CDC19	10.4328	1.38035
ZWF1	0.322	0.2882
SOL1	0.322	0.2882
GND1	0.322	0.2882
TKL1_1	0.1288	0.09035
TKL1_2	0.0644	0.06885
TAL1	0.1288	0.09035
PDC1	9.5627	0.07525
ALD2	0.1288	0.07525
ADY2	0	0
U204_	-9.4668	0
ACS1	0.1288	0.07525
PYC1	0.322	0.34835
OAC1	0.1932	0.1697
U133_	0.5152	0.9524
PDA1_2	0.2576	0.7996
CIT1	0.1932	0.76735
ACO1	0.1932	0.76735
IDH1	0.1932	0.76735
KGD1	0	0.6427
LSC2	0	-0.6427
SDH3_1	0	0.6427
FUM1_1	0	0.6427
GLCxtI	6.44	1.075
O2xtI	0	2.7
GLxtO	1.0948	0
ACxtO	0	0
ETHxtO	9.4668	0
CBIOMASS	0.1	0.1
