# Supplementary material for: Exploring the associations between transcript levels and fluxes in constraint-based models of metabolism
Source: BMC Bioinformatics. 2021 Nov 29;22:574. doi: 10.1186/s12859-021-04488-8 (PMC8628452; doi:10.1186/s12859-021-04488-8)
Supplement: Supplementary file 6 — Additional file 6. Expression data after pre-processing for the data sets considered in this study. [file 12859_2021_4488_MOESM6_ESM.xlsx]

## Sheet: Holm et al
	REF	NOX	ATP
b3447	9.94837	9.59313	9.8398
b0693	5.60023	8.47812	7.46801
b4392	11.7515	11.7104	11.8267
b0002	13.8477	14.0492	13.9025
b2874	8.06979	9.16798	8.49317
b2724	2.48035	2.63707	2.88735
b4260	11.0808	11.0854	10.9901
b3114	6.18706	7.14524	6.98658
b2169	10.7804	10.2094	9.89914
b3224	3.66881	4.45572	5.44585
b3063	8.58794	9.82328	9.77157
b2168	10.7113	10.2726	9.94961
b4152	4.69022	4.93721	4.82641
b3575	8.27327	10.4927	9.99738
b0572	8.66894	9.51223	8.93754
b4301	8.57973	9.75675	9.21085
b0008	12.9692	13.0259	12.8453
b0494	11.8731	12.0136	12.3694
b2261	10.9403	11.0722	11.2846
b2676	6.16653	7.65873	6.70558
b3182	7.39852	7.67612	7.99207
b4177	11.5979	11.3305	11.3616
b1263	12.0178	12.1385	11.985
b0431	12.9791	13.2671	13.2895
b3860	11.99	11.7421	11.6207
b3620	11.9972	11.9294	12.0868
b3544	13.6032	13.7011	13.5617
b0825	8.13402	8.82612	8.41154
b3409	9.35104	9.67306	9.58995
b0452	10.4925	10.2242	10.6315
b0078	10.1601	9.97605	10.0979
b2288	11.9725	12.1476	11.5507
b2997	8.55759	9.44872	9.30087
b0514	5.41021	5.46907	5.80476
b2751	12.451	12.6402	12.5381
b3222	9.48833	10.2325	9.91376
b2482	5.77519	8.31459	7.6212
b3431	11.2663	11.2698	11.6019
b2320	10.954	10.8117	11.0131
b3546	8.19484	8.28095	8.26442
b1186	9.15002	9.17925	9.0382
b0902	11.0862	10.6453	10.6307
b3806	11.9102	11.876	12.0362
b0484	8.94472	9.03734	9.51348
b2036	11.903	11.0875	10.4493
b0809	11.4618	11.5711	11.6098
b0832	10.3075	10.3384	10.2872
b1126	11.1501	11.0924	10.7725
b0428	11.4771	11.5342	11.7505
b1693	8.71239	8.23771	8.60645
b0086	10.6957	10.4224	10.2055
b2097	11.3311	10.2124	11.2138
b0336	11.1183	11.1866	10.7673
b4268	8.14238	8.94675	8.91939
b1912	8.39636	8.13055	7.97073
b3734	13.265	13.6603	15.0066
b3479	2.68705	2.74484	3.23312
b1901	8.76	9.4823	9.06567
b2687	12.1352	11.3098	11.7512
b2530	12.396	12.221	12.3046
b0639	10.7579	10.6672	10.7908
b2378	10.8483	10.7576	10.3917
b0485	9.75559	8.65056	9.97461
b0586	4.6801	6.20495	6.25853
b1677	15.2431	14.3277	14.0877
b3927	10.4689	10.5819	10.3808
b1281	10.0446	9.63881	9.58378
b0755	14.2927	13.8112	14.0197
b3924	9.92423	9.47347	9.37281
b1262	12.4873	12.6241	12.0765
b0612	3.99801	5.70495	5.78041
b1858	8.76483	8.30548	8.25171
b2762	9.42378	8.62594	8.4586
b4291	9.2713	10.1573	10.0702
b2615	4.23222	7.18689	4.57521
b3747	9.78685	9.95017	9.85199
b0090	10.2323	9.80984	9.80501
b0862	11.7704	11.8584	11.7364
b3737	13.4939	13.583	13.0996
b2541	5.63115	6.88948	6.93203
b2975	8.27772	9.03844	8.4417
b1189	9.48052	9.26056	9.68346
b0945	8.05935	7.27723	7.20367
b3451	7.48667	7.93473	7.93826
b4238	8.77849	9.09302	8.91669
b0087	10.9104	10.9181	10.8115
b4055	10.3858	11.0806	10.6105
b0032	12.8629	13.0303	12.5023
b2478	12.3288	12.1607	12.0536
b2901	10.4134	10.4907	10.7929
b2867	6.24431	7.77494	7.39543
b2574	10.0998	10.2733	10.3047
b2947	11.0901	11.1874	11.3442
b4132	5.64798	7.76584	6.83659
b1467	6.98556	7.20754	7.28557
b4053	10.8429	11.0964	11.0838
b2051	6.32724	8.14485	7.67521
b3824	9.5081	10.1528	10.1153
b0341	7.23949	9.18537	8.62917
b4035	11.8755	11.6839	11.5142
b1896	10.4763	9.04523	10.0507
b2487	7.67366	8.96289	8.53395
b2661	9.15319	9.11891	9.24125
b0774	8.78804	8.8079	8.80968
b3452	9.67604	10.0372	10.1309
b0521	7.32294	8.77408	8.32729
b1587	6.19961	7.81418	6.754
b1744	7.89265	8.61833	8.39775
b3502	8.92945	10.3886	9.67519
b2199	4.40168	4.75398	4.72618
b2282	11.3646	11.7416	11.6854
b3579	6.21215	7.913	7.11987
b2599	11.3094	11.0978	11.038
b4042	10.5126	10.5357	10.3366
b0061	7.00705	8.53529	8.162
b3359	11.7981	11.7621	11.8367
b0182	10.1401	9.90372	9.91329
b4323	8.25329	8.86805	8.37624
b3008	10.9024	10.8578	10.7798
b0727	12.9936	13.5482	13.4066
b3360	7.57192	7.69653	7.75981
b0120	11.4952	11.1037	11.0173
b4151	8.78244	9.40663	9.37091
b2276	11.6387	11.9698	11.7608
b1329	10.5111	10.3506	10.3527
b1702	11.464	11.7976	11.3844
b3540	10.6552	10.6679	10.7272
b2019	12.9415	12.7779	12.2801
b4382	11.1062	10.9091	11.159
b3626	10.047	9.92657	9.5212
b3624	8.57501	8.86568	8.1826
b2994	9.49891	9.70362	9.61277
b1801	4.81786	5.57389	6.30687
b2243	6.12216	8.4008	7.32965
b3666	9.42586	9.63471	8.37393
b2422	11.124	10.9401	10.7289
b1589	5.52909	6.91784	6.73293
b2720	7.07391	8.97788	8.60578
b2025	11.1907	11	10.7773
b2551	12.5179	12.5755	12.1246
b1224	7.63408	8.9275	8.28477
b4138	9.0822	9.06615	9.34807
b0589	7.1563	8.33423	7.68633
b2508	11.9318	11.9547	12.1829
b1859	8.96187	9.55222	9.23792
b0505	7.75664	7.805	8.35663
b0194	11.389	11.4672	11.2198
b0997	6.83237	7.9349	8.05939
b3786	9.32178	9.15785	9.25144
b2205	6.39667	7.66156	7.3698
b2515	12.3331	12.2228	12.0464
b1493	11.6459	8.27915	11.5654
b0585	7.67622	9.74725	9.13278
b3117	8.55184	9.92065	9.43031
b0576	9.1346	9.17404	9.47845
b0185	11.4626	11.1144	11.0843
b2701	9.4624	9.30009	9.37222
b2440	10.0102	10.4828	10.5509
b2037	10.1758	9.81815	9.21719
b0684	10.706	10.1837	10.4882
b1539	10.674	10.1647	10.4058
b0155	9.21378	9.15296	9.42092
b2344	9.57261	9.43581	9.3343
b1308	10.3088	9.45053	9.37084
b1622	9.87106	9.95629	10.1312
b3432	12.0852	12.22	12.3731
b3772	9.53942	9.64979	9.48702
b4384	11.7703	11.5624	11.7084
b0475	9.05029	9.22263	9.08018
b3904	6.81798	9.57325	8.14248
b3730	11.6063	11.3091	11.0313
b4033	10.97	11.2349	11.0999
b2722	7.52007	9.03796	8.09655
b3918	9.13467	9.70499	9.03279
b3092	9.88072	10.4927	10.2551
b3605	7.59922	8.03812	8.17122
b2424	10.9621	11.1537	10.8739
b1745	3.50839	3.97966	4.61886
b0175	9.95224	9.77399	9.73388
b1528	8.26541	8.40191	8.59258
b0937	5.13287	7.6529	7.01312
b4079	8.07292	9.06816	8.34969
b2677	8.26192	9.16585	9.41445
b4198	8.1347	9.54614	8.9306
b0758	11.1916	10.8616	10.706
b1098	10.587	10.4554	10.674
b2943	9.16765	9.33662	9.57215
b4036	10.5319	10.7905	10.4617
b1533	11.3678	11.2088	11.0495
b0030	7.7081	9.3167	8.18825
b1276	11.4229	11.046	11.108
b1476	6.18478	7.36846	7.2674
b1605	7.82733	8.70224	8.40551
b4025	12.4792	12.1191	12.5067
b1640	9.20936	9.11135	9.14439
b2280	12.1022	12.4987	12.3509
b1198	11.1981	11.0847	11.0389
b3892	9.22053	9.49741	9.23055
b3749	12.4211	12.3103	11.8404
b4395	9.22214	9.33965	9.29875
b0831	9.51074	9.50527	9.39724
b0062	7.15826	8.45563	8.14073
b2021	12.0603	11.8416	11.8138
b2890	11.9232	12.0892	11.6477
b0350	6.23279	8.26989	7.82599
b0573	9.5115	9.67117	9.09174
b0617	4.66027	6.32787	6.2651
b3708	10.2209	11.0787	10.3366
b2965	10.0629	10.2441	10.2154
b3433	13.3825	13.6529	13.1057
b2708	8.36909	8.69899	8.65978
b3040	9.93295	9.85848	10.0693
b0526	10.4323	10.481	10.4775
b0158	10.5908	11.001	10.8694
b3619	12.6005	12.4475	12.6218
b3567	7.9067	9.82756	8.19941
b4084	8.30724	10.2507	9.07531
b0888	11.8851	11.6336	11.6576
b4032	9.70811	10.4087	10.0588
b1298	10.0573	9.28241	9.55275
b3455	9.71775	9.82168	9.09905
b2341	10.2376	10.476	10.1491
b0004	12.5713	12.7929	12.4467
b2705	6.97969	8.45934	7.70671
b4356	6.71403	8.72989	8.11043
b2421	10.3971	9.98644	9.86941
b2202	7.46516	7.90047	7.59656
b1238	10.4626	10.2748	10.2784
b4194	9.10072	9.62528	9.53056
b4073	8.88995	9.7081	9.3797
b4069	10.0359	10.6526	9.97366
b0340	5.19959	6.42566	6.5878
b4288	7.40816	8.73302	8.58612
b3894	5.73524	6.28297	6.13928
b0635	9.65108	9.58345	9.62585
b3265	9.49325	10.6356	10.1548
b0323	7.63496	9.47809	8.49607
b0243	10.8545	10.6133	10.7768
b2747	9.26748	9.11176	9.1614
b3940	10.0965	10.0701	10.0367
b2585	11.4488	11.0716	11.3151
b0099	7.01277	7.30849	6.91864
b2032	11.5061	10.9218	10.5042
b2323	12.687	12.2971	12.5687
b1232	11.4762	11.1645	11.4094
b4086	6.2886	7.33474	7.5522
b2436	8.32574	9.07306	9.43942
b1748	8.40754	8.18156	7.6278
b1873	8.38937	9.39793	9.03076
b1377	6.92628	8.92928	8.03526
b2937	2.35948	2.22594	2.33483
b3429	11.6352	11.5918	11.7571
b0698	5.41888	11.1709	6.66649
b1468	6.34453	6.34534	6.45836
b1746	8.95451	9.66368	8.40727
b2393	2.35948	2.22594	2.30022
b2935	13.0882	13.2813	13.0974
b2750	11.4233	11.2928	11.1208
b1623	9.13438	9.71136	9.68049
b3018	11.564	11.5993	11.5899
b0933	8.96725	9.69723	9.18015
b2411	9.98952	9.86716	9.81126
b3939	9.97092	9.98249	9.91969
b0036	9.1999	10.5137	9.9675
b1193	10.2617	10.075	10.3679
b2200	7.01542	7.61551	7.68604
b2895	11.0295	10.9942	11.246
b3788	10.9066	10.985	10.8754
b2497	10.2605	10.105	9.51957
b2204	7.41727	9.2595	8.89892
b3967	11.6165	11.8377	11.8673
b3116	7.62019	7.78506	7.32951
b4054	11.8033	11.8495	11.7727
b1992	10.9735	10.9634	10.9619
b3132	6.765	8.53736	7.32065
b0403	10.0864	10.2575	10.1281
b0963	11.2757	10.7025	10.8617
b3560	11.6546	11.5663	11.3472
b4240	8.41469	9.37643	9.52411
b1651	11.656	11.0716	11.1277
b1226	7.24613	8.48517	7.82086
b2964	8.29774	8.24015	8.15396
b0063	7.07805	9.26212	8.274
b0114	12.9263	12.9719	13.7773
b3607	11.1621	10.9856	10.8607
b0904	9.69866	9.39027	9.42769
b2053	6.54486	7.6565	7.6748
b0655	11.7803	11.5798	11.4637
b1244	9.86056	9.5067	9.42138
b2518	12.0491	11.9329	11.2146
b0151	8.88421	9.64915	9.24238
b0751	9.36454	9.24552	9.19313
b2702	2.81385	2.68583	3.13486
b0026	11.2042	11.3063	11.1376
b3739	11.7725	11.4995	11.6889
b2287	11.5192	11.6938	11.3428
b1192	9.3042	9.3017	9.34768
b1768	10.9319	10.6482	10.8498
b4123	8.3915	9.80808	9.37516
b3617	6.06949	5.77419	5.91673
b0200	12.3919	12.0484	11.9408
b1033	10.1716	10.1123	9.89137
b0166	11.2061	10.793	10.8436
b2838	11.0372	11.0514	10.5905
b4311	7.75336	9.58097	8.27664
b2254	11.9797	12.53	12.1258
b3572	12.2945	12.3181	12.3666
b3370	7.87845	10.2818	8.86289
b0221	9.56495	9.62312	9.4945
b2131	10.42	9.51644	10.0386
b2148	9.2894	9.78497	9.17529
b0339	7.12992	9.13081	8.42576
b3126	7.71486	8.78219	8.54042
b1812	10.2087	10.1885	10.1495
b3187	12.0277	11.8127	11.891
b4087	6.97677	9.01438	7.86027
b1713	11.9792	11.936	11.7429
b0754	12.8654	12.7654	12.376
b3428	10.184	10.0681	10.1083
b0677	10.4662	10.3653	10.2631
b0759	10.8566	10.3487	9.78708
b2582	10.8072	10.6816	10.8418
b1107	9.93482	10.1279	10.1301
b4208	11.3434	11.4542	11.3645
b2240	2.35948	2.22594	2.30022
b2987	5.87957	7.05311	6.6136
b0574	6.62754	7.93888	6.92579
b2813	2.35948	2.22594	2.30022
b0854	9.90478	9.24423	9.12875
b0142	10.4525	10.655	10.6329
b2801	6.68084	8.80097	8.52129
b0720	10.8598	11.4642	10.4242
b2907	10.0443	10.0618	10.1242
b0678	11.206	10.5052	10.4129
b3367	8.3072	9.14351	8.75729
b1469	9.58441	9.99972	9.77287
b1207	11.9129	12.1554	11.838
b0074	12.6041	12.4517	12.3555
b0181	8.79995	8.71062	8.74196
b2206	9.25974	9.8899	9.71615
b2130	7.82205	7.53068	7.8943
b2260	6.64168	7.84437	6.99583
b4013	11.703	11.5027	11.2753
b3845	9.1677	9.65858	9.46156
b4034	11.8115	11.8301	11.395
b0173	10.6308	10.4698	10.4392
b2312	12.1709	12.3018	12.5221
b4169	9.94546	10.1952	10.1442
b2476	12.5459	12.7408	12.7651
b3384	12.3806	12.0018	11.9365
b3565	8.89804	9.22508	9.15224
b4070	8.81779	9.67563	9.61464
b1590	7.25	7.70404	7.73644
b3634	7.9973	8.24249	8.22188
b2719	7.5686	8.41285	8.5251
b2425	13.5597	13.4615	13.2097
b1092	12.7626	12.62	12.5488
b2871	7.68191	9.79797	8.56871
b3653	10.3458	11.0246	10.8229
b2690	7.44575	7.37653	7.40756
b4014	12.5696	12.8126	11.9524
b2789	5.16259	8.01964	6.66636
b2675	6.24045	6.84272	6.49012
b3571	2.35948	2.22594	2.30022
b4374	7.72803	7.63571	7.70796
b3919	13.2445	12.7102	13.1982
b0116	13.3399	13.7685	13.9009
b0516	3.10715	3.34309	3.73021
b4233	10.6348	10.4825	10.6458
b0049	11.3661	11.3508	11.6926
b2721	8.73385	10.4191	9.95132
b3061	7.26618	9.5443	8.22985
b0632	11.2111	11.1845	10.9845
b0732	7.66052	8.15173	8.3006
b3790	10.3253	10.3656	10.1984
b0910	10.6643	10.1966	9.94211
b2028	10.2805	10.1925	9.9036
b1876	12.0832	11.9761	11.8602
b0073	11.2882	10.8813	10.355
b2153	13.4607	13.4068	13.1829
b3893	6.03751	6.50888	6.39638
b4094	7.09228	8.36454	8.19672
b1519	8.66503	8.22149	8.68623
b3028	10.4694	10.1582	10.4478
b0469	11.1017	10.6959	10.59
b2414	14.4584	14.5224	14.536
b1483	7.05841	7.97305	7.87484
b3962	10.7369	10.8315	10.824
b0365	8.42099	10.0911	8.88967
b2465	10.7435	9.17086	10.6499
b3770	10.6853	10.494	10.6939
b2552	6.68654	7.85737	7.9197
b0474	13.3944	13.1723	12.7378
b0351	5.04836	6.52389	6.0128
b0150	9.30169	9.65952	9.44412
b0996	5.31771	7.46923	6.97163
b2094	14.002	14.2808	14.263
b0871	9.3156	9.05202	9.70958
b2149	10.853	11.0712	10.4799
b2114	11.0062	10.8697	10.8788
b4196	7.91595	9.29882	9.0407
b3729	9.17044	8.80355	9.15706
b0778	8.68591	8.10482	8.53984
b1897	11.7926	10.805	11.2274
b0723	12.9625	13.747	12.8659
b0124	10.659	10.5573	10.6864
b2678	7.21586	7.71379	7.6637
b2020	10.8672	10.5483	10.3701
b1993	8.78036	8.82215	8.92849
b2920	7.69653	9.4831	9.27718
b0588	8.18159	9.88314	9.14933
b2662	8.75834	8.47822	8.63834
b3781	13.0389	12.6459	12.9234
b2154	10.3011	10.2492	10.4286
b3846	12.1219	12.5046	12.134
b0261	10.8325	11.0015	11.2302
b3583	6.5314	8.60832	7.82482
b2156	10.6568	10.7793	10.26
b3835	10.0926	10.1582	9.95243
b2038	10.7409	10.2709	10.0305
b2257	8.76879	9.49513	9.14673
b1227	6.7432	8.48789	7.58604
b0604	9.09217	8.67097	8.87072
b0451	5.92051	6.59093	6.41052
b4230	3.26096	3.52314	4.47579
b0864	11.6225	11.2633	11.5302
b1101	13.1707	13.4981	12.9939
b0152	7.77541	8.74525	8.22947
b2222	6.63435	8.8149	7.7536
b0037	7.83692	8.75743	8.58227
b0679	2.50435	2.66848	2.82171
b3052	8.05343	8.15713	8.06727
b2095	13.8225	14.3457	14.1529
b3945	2.81796	2.82763	3.57347
b2400	12.4336	12.2978	12.0776
b4129	10.5061	10.4534	10.5243
b1442	6.88362	7.278	7.25548
b3454	9.67584	9.51483	9.36168
b2423	12.1755	12.1146	11.8288
b1851	9.15547	9.38622	9.77043
b0171	11.7857	11.7716	11.8822
b0642	11.9846	11.8562	11.7958
b2232	11.7114	11.6619	11.8381
b0863	9.78855	9.41753	9.63303
b0839	10.2598	9.82493	10.3487
b1487	8.44604	9.25042	9.03912
b1208	10.4932	10.4375	10.4117
b1818	12.0794	12.6553	12.3921
b0830	10.4888	10.4772	10.3781
b0333	9.22781	10.4404	10.2
b3366	5.16401	6.41186	6.38888
b0047	9.06642	9.49133	9.81929
b4160	11.9214	11.823	12.0237
b0369	11.6731	11.6379	12.0563
b3793	9.33368	9.83398	9.88842
b0805	6.17867	6.71941	7.04944
b3951	7.08961	8.98275	7.8453
b2066	9.37607	9.06829	9.19892
b0186	7.66504	7.40059	8.12017
b4383	11.7529	11.4985	11.6041
b0314	8.39579	8.78864	8.70292
b1277	10.2298	9.93489	10.0468
b0477	11.3118	11.416	11.2923
b3709	4.72067	6.87358	5.5851
b3127	6.71561	9.06266	7.8853
b3946	8.51079	9.56782	9.27489
b3564	8.7449	8.99043	8.91107
b4287	8.83036	9.57541	9.7024
b1398	8.52022	9.29327	8.86737
b3908	12.7013	12.6155	12.5498
b3752	11.6661	11.7683	11.5158
b0650	7.21486	8.67986	8.28529
b0512	7.0076	9.29008	8.1972
b4071	7.50683	9.05753	8.38431
b0765	6.57083	6.93489	6.79375
b0180	12.6924	12.2564	12.14
b4358	10.4082	10.8956	11.0007
b0312	9.94389	10.0199	9.68161
b0896	7.38485	8.75677	8.48451
b0174	11.5969	11.2838	11.2472
b0517	5.45201	7.6999	7.21714
b3750	10.7814	10.6692	10.3232
b1524	10.2309	10.1031	9.98812
b0731	6.7543	7.84585	7.86724
b2277	2.94185	2.6339	2.52697
b3867	10.8652	10.6978	10.7671
b2366	7.56866	8.47856	8.37156
b2203	7.41122	8.77519	7.95757
b2587	13.1841	13.3287	12.9277
b3994	6.0348	7.60977	7.03286
b1636	9.56707	9.39004	9.35187
b1225	7.87451	9.13065	8.88149
b1740	11.5445	10.8789	11.2592
b3500	12.6807	12.5568	12.8509
b4019	10.8629	10.7105	10.646
b3389	11.2343	11.0643	11.1336
b1852	11.625	11.0801	11.0772
b1015	10.3482	10.2404	10.1135
b3648	11.8418	11.3813	11.2719
b0386	9.58956	9.31862	10.0141
b2065	10.6647	10.5663	10.5047
b2023	11.0674	10.8034	10.647
b2954	9.5541	9.08837	9.09252
b2128	8.54655	8.78122	9.15092
b3380	7.56925	9.15087	8.51708
b3528	11.1391	11.024	10.8141
b2925	12.3464	12.2525	12.4908
b0207	9.63386	9.68162	9.81878
b0072	13.6031	13.5144	13.401
b1654	11.7437	10.9798	10.9543
b2480	12.8645	12.4435	12.5478
b0154	11.1194	11.0292	10.9076
b3733	13.4878	13.8311	15.1859
b3748	11.906	11.1942	10.579
b2253	10.2911	10.5519	10.6441
b0613	5.95862	8.3316	7.38685
b4322	8.20957	8.68898	8.53499
b0590	8.57824	9.36522	8.81825
b4077	9.84828	10.6588	10.1817
b2284	10.9141	10.9212	10.6288
b3639	10.8976	10.8454	11.0141
b0524	9.87496	9.91818	9.81341
b0092	11.3201	10.8951	10.9798
b4067	6.44939	6.83867	6.84106
b4232	9.9369	9.87332	9.98671
b0674	10.7554	10.4051	10.0783
b1484	8.29436	9.81465	9.23393
b4085	5.56038	6.91266	6.75903
b3628	9.22045	9.26773	9.04944
b0733	11.2476	11.2986	11.4695
b2286	12.9536	13.1264	13.2256
b0837	8.91811	9.16989	9.36319
b2033	11.0491	11.0454	10.4832
b0616	8.29747	10.6026	9.10273
b3903	7.64304	10.3883	9.05546
b4015	12.818	13.5813	12.61
b1475	5.15808	5.96453	6.26976
b1466	9.79627	10.2626	9.7661
b3725	12.4974	12.642	11.9407
b1488	5.08546	6.23629	6.91137
b3012	11.5455	11.0474	11.3791
b1415	10.7349	10.891	10.3131
b3632	10.0345	9.80469	9.91068
b0509	4.79224	5.33435	5.32385
b2578	7.23838	9.40467	8.39302
b1479	9.86781	9.83237	9.54755
b0621	7.26299	8.96233	8.10792
b4381	12.162	12.0983	11.7314
b4006	12.2476	12.6562	12.8908
b2538	9.20868	9.73327	9.97069
b2976	10.5964	10.5186	10.1963
b1440	8.49232	7.77859	8.24161
b0126	12.3789	11.6896	11.8991
b2329	10.4669	10.4561	10.3639
b0908	11.0169	10.6491	10.5262
b2045	5.07329	6.13293	6.09296
b1215	10.1924	9.7861	9.79622
b2435	10.272	10.2439	10.3459
b1300	11.2353	10.3243	10.3192
b0688	10.4035	10.0406	10.2625
b3256	11.1947	10.7821	10.8393
b4394	6.95905	7.24404	7.26688
b3416	10.4165	10.3997	10.3967
b0522	11.0857	11.307	11.2835
b3779	10.7829	10.707	10.9493
b3197	11.7279	11.3574	11.5496
b2458	4.62792	6.20949	5.81402
b2467	10.5714	10.5654	10.4609
b2663	7.4777	7.73603	7.37721
b0401	10.9754	11.041	10.8471
b0029	10.5941	10.6208	10.5952
b2464	11.4593	10.3112	11.4498
b0110	10.5988	10.6793	10.6813
b1779	13.9551	13.9433	14.0101
b2601	12.3159	12.6992	11.8063
b4041	11.0763	11.0224	11.1352
b0104	10.8317	10.5676	10.6762
b4242	8.31313	8.59325	8.35783
b2392	9.37356	9.22817	9.14877
b2557	12.2991	12.7432	12.3527
b1270	9.54681	9.68799	9.94728
b1223	7.4107	8.39482	8.4679
b1907	8.16866	8.81274	8.65209
b2167	11.3743	11.3741	11.216
b4390	9.90188	9.56356	9.57881
b4111	10.7586	10.3964	10.6451
b0508	6.88927	8.7788	7.87161
b2923	10.7446	10.8982	10.7623
b3930	9.45658	9.573	9.52043
b2788	8.42433	9.94578	9.24297
b2579	10.8947	10.5298	10.6626
b3736	14.0998	14.4094	14.1488
b3952	6.61124	7.98341	7.30018
b3993	6.17392	7.51095	7.35241
b0429	12.5913	12.6507	12.6289
b4226	13.9721	13.2517	13.3159
b3591	11.178	11.3118	11.5133
b1261	10.9119	11	10.8249
b0841	7.01958	7.15559	7.15979
b3213	11.4381	11.1941	10.7198
b1900	6.95449	8.88723	8.40233
b0870	11.2844	10.975	11.0136
b2093	12.2254	12.6061	12.0259
b3189	11.2325	11.1254	11.032
b3258	8.6512	9.6946	8.9002
b0096	11.8852	11.5194	11.3833
b0622	9.26	9.00749	9.24908
b1250	9.51567	9.46715	9.67834
b3390	12.4798	12.0454	11.9799
b3821	11.3918	11.3417	11.4295
b1805	7.49205	7.48529	7.30821
b3568	7.31967	9.04373	8.38364
b1692	6.21733	7.6737	6.72006
b3735	11.1102	11.6298	11.542
b1719	11.7252	11.4461	11.0317
b0241	8.67835	9.46128	8.93219
b2499	11.8486	11.8575	11.9686
b0353	6.01057	7.2702	7.16184
b1732	11.7925	10.6005	11.5715
b1054	10.8789	10.9262	11.0025
b3792	2.94747	3.42828	4.43276
b1288	12.2951	12.0534	11.9264
b4245	14.0488	14.3738	14.5635
b1761	12.1244	12.2626	12.1977
b3789	6.94201	7.29517	7.32098
b3831	11.0453	10.5188	10.6374
b2239	4.26881	4.34475	4.59341
b4131	7.51881	9.793	8.37581
b3787	11.909	12.0485	11.8762
b1709	9.99535	9.80522	10.2393
b2810	11.2477	11.576	11.5309
b4120	8.22841	9.31935	8.47227
b1301	9.59248	9.00288	9.00492
b2234	11.1905	11.06	10.8377
b2704	7.59359	8.02956	8.36939
b0007	6.1589	6.78429	6.68423
b3843	10.5543	10.499	10.3844
b3631	11.3676	11.3229	11.257
b1773	7.18499	8.65271	8.33707
b0334	7.18324	8.28374	8.53481
b3478	7.76336	8.14298	8.40062
b4192	8.25008	9.81816	8.72722
b3281	11.1753	11.0383	11.0678
b1200	10.1903	9.93972	9.76854
b1819	11.3629	11.9756	11.6291
b1109	10.7446	10.2494	11.2595
b3493	10.0558	9.63026	9.7396
b2034	10.6864	9.96756	9.63094
b2893	11.4028	11.0259	10.9705
b3728	12.5853	12.7166	11.7613
b0875	8.22521	8.63621	8.5413
b1190	9.02418	9.3922	9.34538
b3403	11.5637	11.8963	11.6053
b0121	12.1174	12.137	11.8074
b3172	13.7772	13.9428	13.518
b0160	9.68889	9.38801	9.28676
b1588	9.90948	10.5228	10.0901
b2162	5.00383	6.26807	5.84502
b3196	7.49196	7.97242	7.97145
b2417	12.6314	12.1964	12.357
b2498	12.023	11.6728	11.4622
b1326	5.80294	5.68577	6.03286
b2501	10.1703	9.69664	9.9586
b3616	10.6819	10.7208	10.6641
b2092	14.1477	14.7013	14.4519
b1243	11.6965	11.5511	11.4192
b0414	10.7512	10.7476	10.8285
b3603	8.10454	9.01235	8.75639
b0066	7.77304	7.97442	8.11169
b3623	11.0826	10.7549	10.5682
b0822	9.20611	9.04906	9.25527
b4040	9.89398	9.81233	9.76931
b1855	10.3441	10.0485	10.2114
b3290	10.0144	9.92456	9.97894
b3966	8.06349	8.24909	8.57133
b0347	6.16194	7.73864	7.54686
b2919	5.50367	7.95065	6.98384
b0352	9.23961	10.2544	9.68186
b3456	11.1571	11.5293	11.012
b3654	11.2417	11.419	11.1604
b4227	8.99818	9.15881	9.07295
b4153	9.40961	9.38997	9.51733
b3542	11.5066	11.7198	11.7498
b2938	11.5386	11.2386	11.2554
b3368	10.0481	10.5103	10.0984
b4119	3.91788	4.55808	5.12872
b3588	7.22912	7.69208	7.48456
b0767	8.63812	7.07365	8.47178
b1210	10.8308	10.2609	10.5197
b2303	11.5659	10.8592	10.7767
b3397	12.0072	11.7424	11.8918
b0954	10.4465	9.68386	9.85115
b1441	8.59592	8.94491	8.55769
b0237	12.7044	12.768	12.965
b2210	10.8363	11.8044	12.1722
b3816	10.1985	9.98231	10.3853
b0857	7.74471	8.31988	8.39393
b0131	11.3169	11.0576	11.3856
b0067	8.56242	9.88394	9.40758
b2903	11.6499	11.7701	11.4024
b0934	8.38704	9.25155	8.87145
b0596	9.2828	10.0109	10.0638
b2296	11.7557	11.7558	12.3029
b2723	6.88374	9.44182	8.35586
b3577	5.06327	7.85615	6.49858
b0388	11.9191	11.7996	11.6606
b2866	6.87985	8.23494	7.7609
b3850	11.7972	11.9461	11.8896
b2540	5.40954	5.93141	5.77126
b0680	11.4532	11.4786	11.0511
b2039	12.49	12.3099	11.9947
b2905	11.7788	11.8927	11.3667
b0974	5.51773	6.13509	6.13221
b2441	9.82229	10.1493	10.2122
b1465	3.98813	4.67925	5.64962
b1613	10.6467	9.82061	10.2763
b1199	10.8346	10.6956	10.3759
b0335	7.95504	9.25195	8.98738
b2489	6.74702	8.00021	7.74906
b3608	11.3101	11.3737	11.3144
b0273	11.9312	11.6159	11.7082
b3630	10.6771	10.538	10.4144
b4090	9.27949	10.1233	9.67199
b1800	7.78988	8.95726	8.6192
b1380	9.56293	8.82951	9.59282
b2904	12.6135	12.506	12.0811
b0653	9.50642	9.60928	9.4877
b0433	8.69409	9.10775	9.06996
b2484	4.46288	6.21042	6.17179
b0972	7.92226	9.1163	8.70904
b2836	10.5053	10.5455	10.5731
b1095	11.3604	10.8483	10.5381
b3972	10.0224	9.82941	9.82397
b1247	9.73193	9.44364	9.6337
b0595	9.52761	10.549	10.4282
b2764	12.3404	12.4285	11.9155
b2926	12.2418	11.9814	12.3768
b2278	11.429	11.7941	11.5653
b1185	10.5383	10.5442	10.3847
b2010	8.20765	8.07446	8.32737
b3665	8.03861	8.74739	8.6619
b4267	8.16401	9.63037	9.3593
b0734	11.1445	11.0707	11.3804
b0418	9.79118	9.99298	10.2636
b3732	12.6143	12.9076	14.9876
b0957	14.7171	14.9536	14.5788
b4072	5.41667	7.49893	6.73671
b2752	12.0179	11.5662	11.0375
b2780	11.8067	11.6416	11.4773
b2235	8.6078	8.27939	8.53135
b0112	10.9227	11.1586	10.6833
b3916	11.8692	11.5443	11.6564
b2841	8.14241	9.35405	8.69203
b3385	10.692	10.4019	10.23
b3958	12.0158	11.9996	11.7756
b0068	6.8095	7.63993	7.82356
b3992	4.74278	6.37677	6.41578
b2799	8.20808	9.29529	9.02078
b0404	7.23869	7.27012	7.40646
b2281	12.3716	12.6805	12.5287
b2472	9.4182	9.39786	9.37838
b3559	11.8399	11.832	11.5638
b1245	11.283	11.189	10.9198
b3057	10.4333	10.8008	10.6744
b1246	11.7095	11.6533	11.4551
b3093	5.55559	6.46485	5.78826
b2052	5.33861	7.13752	6.54379
b1236	9.67289	8.63195	8.81955
b2262	10.3129	9.90163	10.1301
b0381	10.9564	10.9906	10.9875
b0887	7.69907	7.85286	8.08383
b0109	9.44049	9.34928	9.53834
b3425	10.5989	10.3826	10.4133
b1602	11.5793	11.9404	11.5372
b0242	10.1252	9.60999	9.77362
b0125	11.0302	10.7717	10.8475
b0159	12.019	11.8853	11.8396
b0915	8.89605	8.8821	8.70969
b0856	9.60884	9.68883	9.80331
b0652	11.0407	11.0387	10.9765
b3600	10.5757	10.4089	10.5706
b2223	6.53115	8.90267	8.45093
b4231	7.9374	8.21287	8.43614
b0615	6.50946	8.75242	7.99955
b3771	11.952	12.1619	12.0185
b2049	7.57849	9.10222	8.71348
b0003	13.4817	13.6845	13.3936
b1857	9.04004	8.70957	8.70359
b2429	2.35948	2.22594	2.30022
b1059	11.4139	11.2854	11.2314
b2306	10.1389	10.2681	9.87026
b3679	5.40925	7.69507	7.09235
b0356	9.01389	9.06848	9.47325
b1759	9.13548	9.48939	9.66095
b2283	10.9682	11.0789	10.7576
b0529	12.0266	11.7494	11.7747
b3041	10.6922	10.5178	10.6162
b2481	6.84213	8.63463	8.01781
b3629	11.2047	10.857	10.47
b1872	6.28676	6.94756	6.7396
b2279	11.1537	11.6489	11.2367
b3915	10.7736	10.5475	10.6405
b0849	10.3383	10.6087	10.4465
b2255	10.964	11.4144	10.7461
b1991	2.35948	2.22594	2.30022
b3457	11.9779	12.3688	11.7514
b2835	8.97813	9.30243	9.46167
b3726	11.5243	11.8061	11.3598
b3475	9.19149	9.411	9.83959
b3744	11.8933	11.7906	11.7271
b3805	11.6452	11.687	11.8728
b1764	11.2317	11.366	11.3116
b0614	6.46901	8.60321	8.07679
b0932	11.8096	11.7022	11.5816
b2784	10.8534	10.7064	10.8377
b1014	10.0105	10.3386	10.4499
b0222	9.5922	9.20453	9.36434
b3543	9.01393	8.79882	8.72274
b1302	10.1635	9.71757	9.82468
b4213	11.1239	11.4119	11.0247
b2415	13.3997	13.287	13.543
b2416	13.3997	13.287	13.543
b0811	11.5564	11.6587	11.3861
b3430	11.8047	11.7367	11.8079
b2170	5.4298	7.11085	6.43234
b3996	11.4138	11.2903	11.3786
b1638	10.0254	9.77183	9.89732
b0828	11.3683	10.9266	10.9916
b0411	9.8365	9.64902	9.71626
b2957	8.24601	9.33159	8.93696
b1592	6.49487	7.50826	7.3969
b1661	11.5358	10.395	11.9009
b0425	11.0808	10.9506	11.2113
b3029	11.2434	10.5304	10.7756
b3001	9.75912	9.78605	9.92019
b3849	7.74214	8.18063	8.14647
b3176	10.6702	10.4911	10.1835
b2143	10.1684	9.81618	9.86768
b0071	12.3455	11.9791	12.3828
b2022	9.58486	8.96063	8.74811
b3691	7.1145	9.93329	8.45867
b4258	11.5557	11.3264	11.4748
b2600	12.1163	12.4712	11.8725
b2251	4.87174	5.38788	5.94016
b0417	8.97232	9.00333	9.26745
b1444	9.13589	9.30265	9.36726
b3909	7.93865	10.0821	8.94886
b2388	9.81207	9.56931	9.91509
b3974	9.69384	9.5743	10.013
b1927	10.5825	9.52696	10.2581
b2041	11.8867	11.4745	11.2066
b3223	6.94927	7.21451	6.96838
b2490	10.1181	11.2867	10.8386
b1278	9.40685	9.30992	9.25213
b4136	9.59096	9.82236	9.91581
b1249	9.31732	8.88404	8.9438
b0212	10.1453	9.92681	9.99685
b2564	11.8229	11.7511	11.605
b3553	10.2133	10.0594	10.4342
b0860	10.0209	9.76408	9.80361
b1714	12.762	12.8108	12.4063
b2297	11.4844	11.4089	12.1031
b3785	10.7325	10.5972	10.4563
b3959	12.0138	12.0592	12.071
b1094	14.4546	14.132	13.6546
b2134	7.87153	7.7006	7.70333
b0757	10.6894	10.6808	10.6626
b0584	8.78569	10.15	9.59767
b0583	6.33008	8.31029	7.39333
b0697	8.21288	12.3625	8.93436
b3791	10.8422	10.8327	11.0118
b3917	11.6366	11.8198	11.3944
b2285	12.5124	12.8163	12.8064
b2040	11.416	11.0084	10.8141
b3578	6.55437	8.69162	7.74359
b3610	11.9563	11.6602	11.4454
b2485	6.51999	7.14956	7.41381
b0810	10.7577	10.8583	10.7485
b2310	10.3466	10.2528	10.2466
b4237	8.7462	9.76112	9.47779
b3829	13.9262	14.1702	14.1047
b2026	11.4447	10.9149	10.7962
b1606	9.05015	9.00759	9.11203
b3458	12.9318	12.9225	12.0466
b1124	10.9457	10.9114	10.5805
b2711	8.74169	10.1199	9.84346
b2927	12.4114	11.9025	12.2856
b4031	9.21971	10.3023	9.91277
b3477	4.17848	5.09504	6.08827
b3956	13.3888	13.6417	13.5643
b2265	9.79878	9.88009	10.0666
b3926	8.41447	8.26797	8.34225
b3415	6.76466	7.2562	7.74356
b3450	10.1297	10.5165	10.3229
b2201	7.32336	7.6777	8.21747
b0349	8.24189	9.63345	8.86942
b0153	5.35449	6.00689	6.13013
b3650	11.4071	11.3601	11.3903
b1866	10.8413	10.8596	10.5976
b3804	10.9871	10.9531	11.0352
b3386	11.6201	11.5684	11.3993
b1136	14.3635	14.4997	14.3551
b1865	11.3828	11.0832	10.9674
b0038	3.52063	4.28332	4.82633
b0726	12.577	12.9051	12.7003
b3236	13.9962	14.3984	13.8873
b1102	6.44025	7.83392	8.10408
b1676	12.7029	12.2269	12.6447
b1981	9.44867	9.36878	9.13285
b3925	9.93672	10.0087	10.2557
b0895	8.75762	9.82287	9.09818
b3957	11.9011	12.0038	11.7544
b3990	7.237	8.50196	8.46139
b1603	14.1197	14.3192	13.7496
b0651	6.17927	6.04505	6.1033
b0776	4.45933	4.30355	4.88183
b3844	10.9701	10.8285	10.9324
b2979	9.38543	10.0884	9.69641
b3825	9.97241	9.92973	9.9922
b3566	8.51001	10.307	9.46907
b1363	7.92624	7.94119	7.88979
b0048	9.72179	9.53436	9.69911
b0722	12.1429	12.7565	12.0246
b2883	8.66045	9.55215	9.30795
b2035	11.1191	10.6758	10.3451
b1521	6.99343	9.02521	7.86925
b2242	5.86647	6.44568	6.58154
b2129	5.80392	5.64647	5.88922
b2988	9.74708	9.7369	9.78625
b3541	10.866	10.6962	10.752
b1704	10.5014	10.2851	10.2163
b2291	9.40106	9.50992	9.698
b4265	7.25359	8.93033	7.81528
b0238	10.0808	9.89881	9.85729
b1612	12.0127	12.1243	11.6871
b3225	5.81882	7.04556	7.00399
b2797	8.66666	9.14114	8.96142
b0040	6.62955	8.73986	8.4069
b4290	8.09321	9.26	9.14605
b0025	11.0807	11.0099	10.77
b4197	7.16558	8.79516	8.15247
b1982	11.054	10.9046	10.8448
b4407	7.84321	8.4198	8.30148
b2027	10.9302	10.7853	10.6859
b1241	12.8271	12.2658	13.2762
b0446	8.62113	9.09539	8.70811
b3177	9.53049	9.17501	9.26563
b4117	7.17888	9.1538	8.42103
b2779	13.3928	13.0632	13.2947
b1134	6.9117	6.77631	7.09194
b1849	11.9145	12.257	12.1204
b2024	11.6453	11.5517	11.3303
b3125	10.0343	10.3213	10.2578
b0861	10.3174	10.4321	10.2838
b0657	10.0226	9.95917	9.84621
b3006	10.0315	9.92316	9.52009
b3738	13.0012	13.1271	12.7894
b0331	5.4219	8.21746	7.2452
b3480	7.57146	9.12911	9.09014
b0886	8.892	8.91007	9.14666
b2463	7.04473	6.93327	6.22305
b0931	11.3844	11.214	11.3636
b3519	9.2497	9.07853	9.2714
b0430	13.1119	13.3693	13.4243
b2486	6.71294	7.98797	7.80833
b2539	9.07859	9.65335	9.90614
b0928	12.277	12.5607	12.378
b0348	7.80753	9.65149	8.76056
b2133	10.9593	10.8137	10.8899
b0813	6.76476	7.5	7.09496
b2889	8.26554	8.77021	8.4093
b1131	12.2694	12.3727	12.3902
b2492	8.12258	10.0114	9.11747
b2514	11.5858	11.2374	11.1384
b0091	10.1822	10.0018	10.0152
b0593	7.58212	9.40806	9.10803
b1814	10.8275	10.6667	10.7404
b3997	10.9075	10.7943	10.9245
b0019	8.77293	8.51754	8.92267
b0088	7.86409	7.56949	7.936
b0721	10.5654	10.6437	10.7037
b0383	9.79661	10.0239	9.69926
b0421	12.5877	12.515	12.5827
b1106	9.59242	9.62388	9.80259
b0260	8.7119	9.12507	9.38444
b1062	11.7464	11.7128	11.7884
b3350	8.28608	7.99277	8.17788
b2827	11.8217	11.768	11.6061
b0337	12.3507	12.4439	11.9648
b1485	9.0122	9.93173	9.82914
b3005	10.8858	10.7308	10.6259
b0084	10.7803	10.6372	10.7397
b3642	7.94914	9.06983	8.39578
b4154	9.27178	9.02219	9.37624
b2914	11.3728	10.9843	11.0517
b2096	14.0758	14.1666	13.8357
b2781	10.8109	10.7539	10.5343
b2710	5.40173	6.77337	6.73007
b0638	9.67882	9.73289	9.74392
b3942	11.6556	11.8916	11.472
b1781	10.1812	9.87055	10.1654
b0123	10.8556	10.6219	10.5208
b2542	8.92603	9.7994	9.80516
b0729	12.6698	13.2883	12.6378
b1386	6.68096	8.30181	7.94285
b0507	6.63289	7.78752	7.14151
b3670	9.93982	10.0074	9.76267
b3640	11.7241	11.5024	11.7449
b3774	14.201	14.1565	14.0049
b1260	12.4384	12.5765	12.1444
b1119	10.3107	10.1925	10.2696
b2533	10.4443	10.1475	10.32
b3803	11.1338	11.0396	11.1003
b3627	11.9532	11.8685	11.4875
b0978	9.81353	9.38181	9.83782
b0366	6.71256	7.82392	7.34269
b3137	7.29263	9.35457	8.21888
b2342	9.95867	9.95626	9.87339
b3255	12.3369	12.1532	11.9989
b4388	11.2248	11.114	11.1386
b3062	6.83467	7.8835	7.91089
b0979	7.04571	6.97686	7.52182
b1646	10.6134	9.87026	10.5369
b3115	9.66349	10.4766	10.2211
b0480	10.6206	10.2281	10.0908
b3960	12.2482	12.5637	12.4952
b3526	6.3087	6.9944	7.4923
b0575	6.42979	7.71127	7.60407
b3693	7.54735	9.69719	9.20337
b3371	7.755	8.9446	8.57607
b2418	10.6806	10.3736	10.3507
b1778	11.5906	11.0497	11.3245
b0692	6.22244	8.3954	7.48108
b3449	9.40765	9.48008	9.80546
b2091	7.369	7.83511	7.70276
b0070	9.5341	10.1186	10.0114
b3731	11.617	11.6848	11.3437
b0367	4.42532	6.25366	5.82763
b0929	15.0263	15.2521	14.7782
b4244	13.0854	13.4184	13.4324
b2679	9.59117	9.67554	9.58432
b1637	12.1588	12.0586	11.9641
b0134	9.70635	9.49553	9.43133
b1854	11.8739	11.6534	11.7816
b1096	8.24965	8.43773	8.61344
b3396	9.96521	10.3624	10.4179
b2697	12.8342	12.9613	12.7854
b0591	5.71956	7.11334	6.94016
b2500	12.1641	12.2368	12.1625
b1123	11.4383	11.4829	11.3036
b0662	10.1584	10.029	10.4757
b0031	10.8782	10.308	10.5502
b1125	11.1164	10.7719	10.4621
b0118	9.80336	10.5846	9.7081
b4195	6.91066	8.03977	7.58127
b3784	10.0808	10.0624	9.90252
b0033	12.401	12.5945	12.1061
b2738	7.9546	9.62826	9.04046
b0197	13.9716	14.0265	13.8468
b3625	11.4626	11.1053	10.7189
b2311	9.89146	9.71485	9.9491
b1492	10.4997	7.9582	10.6814
b3580	5.57587	6.5303	6.51023
b2316	11.3834	11.0166	11.0513
b0973	7.02819	8.25106	7.95573
b3612	12.015	11.8143	12.0905
b1701	3.58725	3.84986	4.18243
b3621	11.0442	10.876	10.9181
b2942	12.7248	12.6499	12.9256
b1656	13.8016	14.027	13.9287
b2221	9.03329	10.9616	9.7093
b0594	3.98531	5.78149	5.44582
b3551	10.8152	11.0317	10.9644
b2763	12.0065	12.1345	11.9167
b2488	7.77311	8.23918	8.89763
b2746	11.4999	11.156	10.9866
b2744	9.66523	9.2748	9.37659
b1711	9.54307	9.62916	9.50703
b4139	11.3259	10.9967	10.9132
b0103	11.7491	11.6229	11.8484
b1216	8.8354	8.72603	8.79722
b1611	9.96931	9.68399	9.52952
b4161	11.2666	11.1127	11.0996
b2688	12.537	12.4567	12.2891
b0133	9.78995	9.17853	9.92119
b0355	8.36683	8.97888	8.93848
b4254	11.241	11.1254	11.1339
b3426	10.5489	11.0903	10.7511
b0523	11.7653	11.7755	11.7279
b2536	7.21724	8.01184	8.07034
b3581	8.94725	10.3088	9.07216
b0654	6.94842	7.27364	7.04475
b0592	6.7567	8.12915	7.94722
b3469	8.82188	9.22429	9.57433
b2150	11.7079	11.6012	11.0789
b2502	9.89209	9.58927	9.71282
b4219	10.2318	10.0649	10.1057
b4321	8.2081	9.51048	9.39878
b2029	12.6399	12.5301	12.0755
b3517	11.5452	9.09143	11.7493
b1767	11.2705	11.1279	11.4598
b1463	6.17052	6.46447	6.45781
b1621	6.05218	6.50738	6.82263
b0907	13.0069	12.9445	12.7491
b0914	11.1386	11.0628	10.7784
b4239	6.55078	7.88839	8.21201
b1064	12.5902	11.9317	12.5009
b3941	12.5953	12.5288	12.2881
b1296	8.68741	8.80301	8.64
b2913	13.1558	13.0519	13.1679
b1291	10.9017	10.7524	10.8248
b2868	6.7902	8.24605	8.10989
b2308	11.5561	11.739	11.355
b0918	11.2646	10.9878	11.0135
b3437	10.4596	10.4265	10.6387
b2155	8.5597	9.67995	9.50972
b2963	9.33309	9.17797	9.31996
b0077	10.6979	10.5779	10.3481
b0750	12.5735	12.579	12.4293
b1817	12.8922	13.2545	13.1608
b0198	11.2972	11.2412	11.1016
b1252	9.09183	8.88445	8.8689
b1584	11.0152	10.9476	10.7909
b3198	11.0574	10.7369	10.8507
b2563	10.8362	10.5174	10.6155
b0756	11.6732	11.3339	11.6972
b0199	10.3954	10.3383	10.6543
b4024	12.6553	12.7147	12.5315
b1723	12.0971	11.527	12.0123
b3794	9.29402	9.39024	9.24368
b2309	12.2258	12.2432	11.8326
b3751	11.8631	11.9723	11.477
b2800	9.63515	10.8591	10.2275
b0052	10.8058	10.5378	10.7638
b4289	7.08407	9.26975	9.04137
b3128	8.59189	9.76814	9.66674
b2307	10.4759	10.4899	9.95617
b0415	12.3649	12.4804	12.389
b1850	11.8979	11.9595	12.1275
b1006	8.4351	9.20541	9.23658
b1091	11.6236	11.3826	11.3431
b0936	6.18534	8.17101	6.79026
b2796	9.52499	9.58985	9.57418
b2132	10.4252	10.6237	10.424
b2483	6.0269	8.34886	7.4102
b2215	12.7468	12.126	12.7612
b3991	6.46541	8.82925	7.87789
b0459	10.053	10.2221	10.1856
b2328	10.1496	10.1057	9.97923
b0980	8.89421	8.62277	9.02657
b2103	8.30607	9.27751	9.05686
b0423	8.25596	8.40352	8.53088
b2407	7.09854	7.84302	7.97554
b2104	6.48858	8.14852	7.46717
b0893	12.1742	12.0386	11.9754
b0432	12.8853	13.0018	13.1528
b0179	11.8105	11.377	11.5229
b3476	2.77316	2.57768	2.81499
b0829	11.592	11.6739	11.5519
b2406	7.13367	8.14601	7.8796
b0728	13.0322	13.7592	13.312
b2264	10.5721	10.6426	10.6886
b4266	6.13744	7.61905	7.21422
b0420	10.4062	10.2244	10.3243
b1093	12.2041	11.8431	11.7433
b2802	7.0136	8.54658	7.6563
b3875	4.51573	6.44633	5.59278
b4005	11.8352	12.3893	12.2681
b0842	8.89508	9.15629	9.17471
b0696	8.16568	12.6954	9.01949
b1385	7.65093	7.82682	7.6848
b3161	9.62682	10.5045	10.0599
b1264	10.6317	10.5232	10.2705
b2315	10.6409	10.4335	10.3203
b2818	11.4701	11.2111	11.2845
b3622	11.5051	10.98	10.8684
b3902	3.98647	4.27729	5.01572
b2803	5.31522	7.58396	6.81724
b2224	5.54542	7.42673	6.98458
b0855	9.76606	9.69538	9.53178
b1662	11.334	10.8825	11.2521
b3833	12.3515	12.4197	12.1982
b0724	12.0934	12.7229	12.2511
b3089	11.1297	11.2728	11.5941
b3633	7.73393	7.63403	8.20774
b0149	11.0129	11.1982	11.0546
b3212	12.4898	12.8854	12.7601
b4088	9.78922	10.5366	9.81183

## Sheet: Ishii et al
	WT_0.7h-1
b0008	0.181759
b0114	0.315015
b0115	0.104665
b0116	0.312973
b0118	0.215967
b0333	0.000152147
b0474	0.230773
b0688	0.0576932
b0720	0.383941
b0721	0.181759
b0722	0.169506
b0723	0.171037
b0724	0.0842423
b0726	0.257832
b0727	0.28336
b0728	0.296635
b0729	0.0806684
b0755	0.144488
b0756	0.0280808
b0767	0.0301741
b0871	0.0322674
b0902	0.0159295
b0903	0.249664
b1101	0.183801
b1136	0.506985
b1241	0.180227
b1276	0.0383941
b1380	0.0129172
b1602	0.144488
b1603	0.385472
b1611	0.0117429
b1612	0.0750522
b1676	0.114876
b1702	0.0366582
b1723	0.0286424
b1779	0.699466
b1850	0.0368624
b1851	0.00179717
b1852	0.0536087
b1854	0.0449292
b2029	0.221583
b2097	0.0462056
b2133	0.0203713
b2296	0.0448782
b2297	0.0166442
b2388	0.0159295
b2415	0.350244
b2416	0.242516
b2417	0.0679044
b2463	0.0622882
b2464	0.0379856
b2465	0.033799
b2779	0.329821
b2914	0.0346159
b2925	0.197586
b2926	0.203713
b2935	0.121513
b2976	0.0132235
b3236	0.272639
b3386	0.0308888
b3403	0.0196055
b3605	0.00597354
b3612	0.00867951
b3916	0.0233326
b3919	0.0643305
b3951	0.000377814
b3952	0.000338501
b3956	0.168485
b4014	0.298677
b4015	0.273149
b4025	0.107728
b4069	0.0256811
b4090	0.00269065
b4122	0.00113855
b4151	0.00160316
b4152	0.00151126
b4153	0.00390067
b4154	0.00760733
b4232	0.0363518

## Sheet: Gerosa et al.
	Glycerol	Glucose	Acetate	Pyruvate	Gluconate	Succinate	Galactose	Fructose
b0008	12.4128	12.4128	12.2826	12.9002	12.2361	12.4195	12.1139	13.4387
b0114	14.9893	14.9893	13.8488	16.5106	16.1325	14.8337	14.0454	14.825
b0115	15.5294	15.5294	14.1041	16.5902	16.4097	15.3919	14.6685	15.1391
b0116	15.5601	15.5601	15.1445	16.0526	16.0396	15.7686	15.3634	15.1612
b0118	12.9732	12.9732	14.0927	14.0056	12.6693	14.017	13.9529	13.2871
b0333	6.20958	6.20958	11.4875	8.55871	6.35949	8.90341	14.2843	6.49044
b0474	14.6159	14.6159	14.073	14.2825	14.5908	14.6106	13.5687	13.7262
b0688	11.9647	11.9647	12.2058	12.1005	12.1724	11.6679	11.6923	12.4763
b0720	14.2222	14.2222	16.1392	15.7091	14.3763	15.4236	15.3256	15.3672
b0721	15.3432	15.3432	16.4809	16.3509	16.1078	16.3407	16.449	16.0904
b0722	14.5593	14.5593	15.5363	15.1597	15.4341	15.8003	15.3619	14.7637
b0723	14.4487	14.4487	15.3357	15.3887	14.8801	15.4543	14.8875	14.9259
b0724	13.7549	13.7549	15.0614	15.4612	14.3318	15.0533	14.5694	14.4732
b0726	14.382	14.382	14.5573	15.2379	15.0328	15.1301	14.2504	14.4881
b0727	14.747	14.747	14.9505	15.3109	15.5058	15.2179	14.3757	14.7456
b0728	14.7883	14.7883	15.7503	15.4827	15.5028	15.8648	15.1308	15.0673
b0729	14.4974	14.4974	15.7428	15.9756	15.2354	15.432	15.4816	15.1885
b0755	13.6407	13.6407	13.4683	13.3151	13.5399	13.3273	13.3631	13.384
b0756	13.0358	13.0358	12.6458	12.5259	12.7624	13.2627	14.1306	12.2448
b0767	12.8225	12.8225	13.1944	12.3409	12.5604	12.6507	12.8349	11.8932
b0871	11.5004	11.5004	11.9715	10.4644	11.2671	10.3528	11.9665	10.3572
b0902	10.7251	10.7251	10.7388	11.1711	10.9625	10.9556	11.069	10.6767
b0903	13.6868	13.6868	14.6551	14.5173	13.8526	13.4715	14.2694	14.4495
b1101	13.0473	13.0473	11.5292	11.8007	10.9717	10.7904	10.4422	11.791
b1136	15.7795	15.7795	15.6319	16.0656	15.754	15.5254	15.8435	15.0914
b1241	12.2757	12.2757	11.7282	11.5127	11.8049	11.3429	11.9491	13.4812
b1276	11.2466	11.2466	13.9404	12.816	11.5033	11.9352	13.2313	11.7649
b1380	11.2821	11.2821	12.1453	13.8519	12.4486	11.6217	11.4499	11.897
b1602	13.9272	13.9272	12.306	13.3585	13.1902	13.409	12.101	12.9369
b1603	14.7439	14.7439	12.9999	13.5784	14.0347	14.0762	13.0834	13.6355
b1611	11.2556	11.2556	11.8396	11.7709	11.3673	12.1124	12.9617	12.2866
b1612	11.0685	11.0685	13.2537	14.1712	11.9771	12.5134	12.7124	12.8334
b1676	13.8753	13.8753	12.9957	12.9372	13.676	12.6289	13.0152	13.9491
b1702	13.6796	13.6796	14.6315	15.3421	14.5259	14.6362	14.1411	12.0546
b1723	12.8169	12.8169	13.1353	12.8617	12.8345	12.3846	12.4078	12.3845
b1779	15.9627	15.9627	15.9555	16.5501	15.7702	15.3843	15.0726	16.8873
b1850	13.1631	13.1631	12.0526	12.9839	14.7132	12.7463	12.5196	12.6061
b1851	10.2191	10.2191	8.62568	8.82336	14.7403	9.02783	9.24973	9.62656
b1852	12.6067	12.6067	11.5741	12.3244	12.3495	11.7406	11.8927	11.9155
b1854	12.9209	12.9209	13.2031	13.7627	13.1848	12.9948	13.3557	13.3536
b2029	13.5811	13.5811	12.7235	13.8301	13.4692	12.8801	12.3128	13.7675
b2097	14.1619	14.1619	15.6309	14.5688	14.2673	14.1411	15.4014	14.0693
b2133	12.5395	12.5395	12.6898	12.6278	12.4519	12.7997	12.7114	12.263
b2296	13.9265	13.9265	13.8078	14.9793	15.0099	14.2017	14.0827	14.0852
b2297	12.7597	12.7597	12.624	14.7548	13.7629	12.8208	12.5951	13.1904
b2388	10.8069	10.8069	11.7159	11.9388	11.0711	11.7025	10.7719	12.6343
b2415	14.0363	14.0363	13.3343	13.4536	13.2643	13.7406	13.235	14.0958
b2416	15.4391	15.4391	15.2821	14.9864	14.7223	14.8647	15.3417	15.22
b2417	14.1505	14.1505	14.1943	14.1764	13.4466	13.2391	13.9221	14.2358
b2463	12.1843	12.1843	13.4682	13.3394	12.2807	13.8692	13.3025	12.8528
b2464	13.7868	13.7868	14.352	12.9749	13.6714	12.9721	14.6531	13.0599
b2465	13.0707	13.0707	13.471	12.2148	13.1499	12.6899	13.5434	11.8906
b2779	14.7959	14.7959	14.1894	14.053	14.9515	14.6873	13.5344	14.5134
b2914	12.4582	12.4582	11.9049	12.8934	12.1202	12.3475	12.011	11.9663
b2925	14.5832	14.5832	14.1615	14.6209	14.3553	14.0552	14.0066	14.7351
b2926	15.3652	15.3652	15.4059	15.6414	15.5492	15.3386	15.1539	15.6391
b2935	14.2625	14.2625	13.2912	12.994	14.2612	14.4607	12.1497	14.7591
b2976	10.8126	10.8126	14.1773	11.5312	10.798	12.4154	13.9907	12.8739
b3236	15.1587	15.1587	15.9681	15.7449	14.9953	15.8714	15.4261	15.182
b3386	12.639	12.639	11.7376	12.2311	12.6861	12.6043	12.0073	11.8555
b3403	13.0867	13.0867	16.7506	16.891	15.1781	16.503	16.7442	15.516
b3605	10.3346	10.3346	10.6897	11.1209	10.2844	11.312	11.5777	10.2492
b3612	14.0012	14.0012	11.9638	12.5286	13.8659	12.5999	12.472	14.7723
b3916	13.851	13.851	13.0046	12.6857	13.766	13.2482	13.2815	13.4349
b3919	14.4215	14.4215	14.3528	14.4194	14.1217	14.2079	13.7786	14.3896
b3951	7.15998	7.15998	7.58121	7.48073	6.52407	6.74525	7.57022	7.23404
b3952	9.4757	9.4757	10.1795	10.6473	8.99697	9.6506	9.76539	10.6532
b3956	15.0953	15.0953	13.4974	14.7227	14.9645	13.9734	14.2309	15.4856
b4014	16.0214	16.0214	17.4555	15.873	15.7468	16.0801	17.4663	15.7107
b4015	15.7974	15.7974	17.4875	16.4441	15.0411	16.6992	17.7335	16.0636
b4025	12.9617	12.9617	12.6887	13.4071	13.3411	12.2615	12.4979	13.2364
b4069	11.3274	11.3274	16.0257	14.0944	12.2224	14.8224	15.8495	13.5095
b4090	9.80452	9.80452	10.3966	9.91174	9.73942	11.2998	11.1028	10.5096
b4122	10.0718	10.0718	11.0683	11.0849	10.2437	11.5506	10.8872	10.6747
b4151	9.10796	9.10796	11.2821	10.7449	9.5824	11.3211	9.86137	10.0679
b4152	9.56595	9.56595	11.261	10.8496	10.0489	11.4417	10.6179	10.0955
b4153	10.1664	10.1664	12.2858	11.6817	10.5871	12.8446	11.592	10.9997
b4154	11.3298	11.3298	13.6119	13.0081	12.0498	13.818	12.8729	12.432
b4232	13.8979	13.8979	14.5926	15.0495	14.4039	14.8522	13.7612	13.4996

## Sheet: Rintala et al
	O2_0.0	O2_20.9
YAL001C	8.73797	8.57997
YAL002W	8.23771	8.02326
YAL003W	12.8963	12.9257
YAL005C	13.1114	13.6984
YAL007C	9.80833	9.03075
YAL008W	8.92164	9.11039
YAL009W	7.79043	7.80756
YAL010C	7.27931	7.40038
YAL011W	7.08836	7.14721
YAL012W	11.6415	11.1473
YAL013W	9.43993	9.83494
YAL014C	9.24493	8.98352
YAL015C	7.96096	8.51802
YAL016C-B	4.693	4.76366
YAL016W	10.2243	10.6407
YAL017W	9.74243	9.5591
YAL018C	4.53152	4.74022
YAL019W	7.14331	6.87758
YAL020C	8.46569	8.73318
YAL021C	8.93823	8.93926
YAL022C	9.21684	9.04944
YAL023C	11.2099	10.5367
YAL024C	7.41642	7.05224
YAL025C	6.94284	6.39259
YAL026C	8.909	8.57426
YAL027W	7.56468	8.38528
YAL028W	8.04526	7.82293
YAL029C	9.7498	8.83467
YAL030W	9.923	10.3736
YAL031C	8.57296	8.79696
YAL032C	7.84656	8.31957
YAL033W	9.41666	8.24611
YAL034C	8.83754	10.1612
YAL034W-A	7.03449	7.0226
YAL035W	11.6928	11.2391
YAL036C	10.2404	9.91075
YAL037C-A	4.37427	4.22514
YAL037W	6.26246	5.58947
YAL038W	13.7966	13.7298
YAL039C	9.8551	10.2697
YAL040C	8.92844	8.81992
YAL041W	8.72943	8.71439
YAL042W	10.6301	10.174
YAL043C	8.85837	9.00224
YAL044C	11.6615	11.5318
YAL044W-A	9.93105	10.0374
YAL046C	9.41976	8.96499
YAL047C	6.23265	6.30794
YAL048C	5.1404	5.25576
YAL049C	9.06306	10.6203
YAL051W	7.60946	7.94633
YAL053W	9.33559	10.0527
YAL054C	9.37794	13.3632
YAL055W	8.24382	8.41402
YAL056W	7.44561	7.79348
YAL058W	8.28607	8.10269
YAL059W	7.86215	7.84225
YAL060W	12.0919	11.1524
YAL061W	7.55804	10.4353
YAL062W	8.59287	9.74571
YAL063C	7.41509	7.95912
YAL063C-A	4.5686	4.49314
YAL064C-A	3.93361	3.99265
YAL064W	4.24173	4.44901
YAL064W-B	4.94068	4.90264
YAL065C	4.03134	4.18139
YAL067C	4.08028	4.09699
YAL067W-A	4.20046	4.25259
YAL068C	9.75754	6.32687
YAR002C-A	10.5287	9.85084
YAR002W	9.601	9.49976
YAR003W	7.26146	6.97403
YAR007C	9.6509	9.58303
YAR008W	8.06446	7.49969
YAR009C	10.2811	10.445
YAR010C	13.2606	13.2079
YAR014C	9.68854	9.64161
YAR015W	11.738	11.2828
YAR018C	7.76677	7.2172
YAR019C	8.05581	8.12374
YAR020C	8.83825	8.3058
YAR023C	5.03786	5.24442
YAR027W	8.99689	9.19163
YAR028W	7.84537	5.95167
YAR029W	4.61684	3.96225
YAR031W	4.39153	4.38749
YAR033W	4.30666	4.52818
YAR035C-A	5.40125	6.3083
YAR035W	9.71062	10.9925
YAR042W	9.32779	9.03593
YAR050W	3.95214	4.12989
YAR064W	4.95642	5.80609
YAR066W	6.41111	7.07794
YAR068W	9.08883	9.92322
YAR071W	8.65787	8.0121
YAR073W	9.4802	6.48125
YAR075W	3.82953	3.88656
YBL001C	10.687	10.7199
YBL002W	11.7393	10.5318
YBL003C	11.653	10.5377
YBL004W	8.94363	8.53471
YBL005W	6.66053	6.77247
YBL005W-A	5.26961	4.8248
YBL006C	8.91393	9.00247
YBL007C	10.142	10.0846
YBL008W	8.36716	8.20696
YBL008W-A	4.78129	5.19056
YBL009W	8.14396	7.82013
YBL010C	7.67594	7.31581
YBL011W	9.00126	8.88527
YBL013W	4.811	4.44424
YBL014C	7.54469	7.1721
YBL015W	11.8075	12.1053
YBL016W	8.05391	8.89666
YBL017C	9.97053	9.77831
YBL018C	9.53065	8.82768
YBL019W	7.88582	8.41979
YBL020W	8.55538	8.07461
YBL021C	8.43052	8.12435
YBL022C	11.1517	10.9439
YBL023C	9.24329	9.03696
YBL024W	9.75942	9.32001
YBL025W	7.2029	7.32057
YBL026W	9.63038	9.3482
YBL027W	12.5368	12.2486
YBL028C	7.79113	7.44778
YBL029C-A	9.54509	10.3557
YBL029W	7.93673	6.71073
YBL030C	12.5371	12.9191
YBL031W	7.0023	5.72058
YBL032W	9.1377	8.88793
YBL033C	10.4104	10.7371
YBL034C	7.89505	7.76568
YBL035C	8.02224	8.05244
YBL036C	8.86861	8.49006
YBL037W	8.86388	8.24194
YBL038W	10.5478	10.1706
YBL039C	9.3802	9.03281
YBL039W-A	8.44139	8.95006
YBL040C	8.42704	7.74805
YBL041W	11.0604	11.1767
YBL042C	8.64577	9.49209
YBL043W	7.8778	9.85439
YBL044W	4.85182	4.56281
YBL045C	12.0561	12.4743
YBL046W	7.383	7.41277
YBL047C	10.9427	10.9879
YBL049W	7.40456	8.03467
YBL050W	10.0686	10.0884
YBL051C	9.86445	9.42142
YBL052C	8.25946	7.93094
YBL054W	7.22886	7.88452
YBL055C	7.56976	7.1881
YBL056W	9.43972	9.18317
YBL057C	9.20828	8.65969
YBL058W	10.3931	10.5888
YBL059C-A	8.39878	7.44568
YBL059W	8.32441	8.12229
YBL060W	6.11092	6.26883
YBL061C	8.89966	8.38774
YBL063W	7.60167	7.26471
YBL064C	11.5061	11.9315
YBL066C	7.91224	7.97286
YBL067C	6.80919	7.90949
YBL068W	9.23328	8.74228
YBL069W	6.70309	6.9407
YBL071C-B	3.88104	4.07566
YBL071W-A	8.12201	8.24277
YBL072C	13.5233	13.3023
YBL074C	5.33936	4.98
YBL075C	8.2284	12.9669
YBL076C	11.0292	10.2923
YBL078C	9.43786	10.5173
YBL079W	9.29533	8.97601
YBL080C	6.96207	7.04193
YBL081W	7.88655	6.97452
YBL082C	8.64934	7.97464
YBL084C	7.89094	8.30754
YBL085W	9.16308	9.11878
YBL086C	6.62805	8.22849
YBL087C	12.404	11.674
YBL088C	8.03014	8.39593
YBL089W	7.89051	7.7099
YBL090W	8.97462	8.40103
YBL091C	9.97396	9.9322
YBL091C-A	8.59524	8.00264
YBL092W	13.16	12.8837
YBL093C	9.94169	9.23523
YBL095W	8.26411	8.93654
YBL097W	4.02319	4.02182
YBL098W	9.55364	8.54432
YBL099W	13.2961	13.3928
YBL101C	10.0364	11.0409
YBL101W-A	9.35736	9.51264
YBL101W-B	10.7852	10.7487
YBL101W-C	3.86546	3.98327
YBL102W	10.3022	10.5352
YBL103C	8.06235	8.08276
YBL104C	8.98927	8.74595
YBL105C	8.54166	8.77811
YBL106C	9.11323	7.21032
YBL107C	8.95313	8.72451
YBL108C-A	12.3369	10.2349
YBL111C	10.9155	10.5188
YBL112C	11.5115	11.6001
YBL113C	11.9392	11.9548
YBR001C	8.93426	9.45958
YBR002C	8.24604	7.68182
YBR003W	9.30431	8.67758
YBR004C	8.03533	7.66071
YBR005W	7.53999	8.76783
YBR006W	8.09288	8.5546
YBR007C	8.44242	6.92957
YBR008C	6.8707	7.64458
YBR009C	12.1918	11.7832
YBR010W	12.2663	11.7599
YBR011C	12.896	12.9049
YBR013C	5.12668	4.87914
YBR014C	8.86206	9.16306
YBR015C	9.18477	9.30273
YBR016W	10.5459	11.4248
YBR017C	9.77348	9.59271
YBR018C	4.7928	4.96226
YBR019C	4.71553	4.499
YBR020W	5.04531	5.43884
YBR021W	8.11891	7.19785
YBR022W	7.25321	6.60052
YBR023C	9.26084	9.37704
YBR024W	8.61979	8.37026
YBR025C	11.6131	11.6493
YBR026C	8.99587	12.1169
YBR028C	8.41317	8.07522
YBR029C	9.93929	9.61292
YBR030W	6.40523	5.8653
YBR031W	13.3068	13.1902
YBR033W	9.34107	7.58909
YBR034C	9.21716	8.66564
YBR035C	9.92028	9.91424
YBR036C	10.8953	10.5513
YBR037C	9.62248	8.75792
YBR038W	9.47839	8.31419
YBR039W	12.2817	12.3729
YBR040W	5.05917	4.96847
YBR041W	8.65407	8.29878
YBR042C	8.87762	8.07486
YBR043C	8.60829	9.34363
YBR044C	8.31205	8.21862
YBR045C	5.38039	6.67328
YBR046C	7.4243	10.5136
YBR047W	5.17874	8.44406
YBR048W	10.3532	9.88347
YBR049C	8.29374	7.89399
YBR050C	9.76501	9.55667
YBR052C	10.9231	10.3245
YBR053C	9.30049	9.9958
YBR054W	8.11213	11.9453
YBR055C	8.43468	7.95547
YBR056W	8.98257	9.94779
YBR056W-A	6.33059	7.27014
YBR057C	7.86839	8.83625
YBR058C	8.59358	8.72853
YBR058C-A	9.94375	9.51822
YBR059C	9.71186	10.0751
YBR060C	8.65764	8.43394
YBR061C	8.61633	8.32794
YBR062C	10.1543	10.3745
YBR063C	7.79952	7.68903
YBR065C	5.73979	5.6086
YBR066C	11.1516	9.68552
YBR067C	13.3743	14.1128
YBR068C	8.23556	10.1097
YBR069C	6.44603	4.80968
YBR070C	8.5153	7.95388
YBR071W	8.96545	10.1108
YBR072C-A	4.69176	5.30539
YBR072W	10.6614	14.2541
YBR073W	9.13008	8.8814
YBR074W	8.53395	8.24087
YBR076W	4.43577	4.74183
YBR077C	9.64713	9.22394
YBR078W	12.5931	12.4769
YBR079C	11.1483	10.852
YBR080C	9.76454	9.31019
YBR081C	8.69357	8.77421
YBR082C	11.9247	11.8625
YBR083W	9.14703	10.8086
YBR084C-A	12.297	11.9704
YBR084W	9.05727	8.79851
YBR085C-A	10.5948	11.1556
YBR085W	8.8569	6.79801
YBR086C	10.4872	10.769
YBR087W	8.27562	7.82457
YBR088C	10.4067	10.2696
YBR089C-A	10.0243	10.4514
YBR090C	4.05374	4.20481
YBR091C	9.33717	8.38281
YBR092C	6.34696	5.4977
YBR093C	7.30749	7.03531
YBR094W	8.74454	9.18523
YBR095C	8.19144	8.25325
YBR096W	9.81193	9.02066
YBR097W	8.12578	8.09626
YBR098W	6.73152	6.76734
YBR101C	10.3692	11.3965
YBR102C	7.27456	6.95509
YBR103W	9.38951	9.28259
YBR104W	8.72349	7.81421
YBR105C	10.4219	8.35584
YBR106W	12.3321	11.5826
YBR107C	6.87699	7.32513
YBR108W	6.46622	7.52826
YBR109C	11.1215	11.1522
YBR110W	8.21999	8.10933
YBR111C	11.2941	11.4051
YBR111W-A	6.67632	7.13121
YBR112C	9.80402	9.77648
YBR114W	7.12056	7.26815
YBR115C	10.3897	10.3514
YBR117C	6.28609	11.7139
YBR118W	14.1971	14.1722
YBR119W	8.21884	9.10991
YBR120C	8.6298	8.81112
YBR121C	11.5361	11.0621
YBR122C	9.74643	9.03275
YBR123C	8.62897	8.35037
YBR125C	9.41768	8.90157
YBR126C	10.9941	11.5663
YBR127C	12.2625	11.7166
YBR128C	5.55534	6.58998
YBR129C	8.35268	7.64185
YBR130C	9.27635	8.78075
YBR131W	7.78291	7.48648
YBR132C	7.41006	8.39254
YBR133C	8.61521	8.51141
YBR135W	9.83484	9.32105
YBR136W	7.67326	7.79513
YBR137W	9.4618	9.64727
YBR138C	6.27453	6.32725
YBR139W	10.0726	10.7301
YBR140C	9.61969	9.66533
YBR141C	7.40913	6.88606
YBR142W	9.10349	8.72609
YBR143C	10.5294	9.75336
YBR145W	10.7904	8.65748
YBR146W	10.7122	10.1874
YBR147W	8.73901	10.0765
YBR148W	5.77291	6.04124
YBR149W	11.1071	11.976
YBR150C	8.68234	8.82339
YBR151W	10.3099	9.87316
YBR152W	4.75697	4.83651
YBR153W	7.83714	7.51465
YBR154C	10.0669	9.57123
YBR155W	8.25888	8.12765
YBR156C	7.49587	7.09793
YBR157C	7.6639	10.8647
YBR158W	10.1471	10.2227
YBR159W	10.2135	9.97301
YBR160W	9.46158	9.40598
YBR161W	7.93967	7.08868
YBR162C	11.7845	10.9059
YBR162W-A	9.81186	9.08217
YBR163W	8.1858	7.86368
YBR164C	10.052	9.4369
YBR165W	7.82907	7.59949
YBR166C	8.97623	8.7179
YBR167C	8.07545	8.89356
YBR168W	7.01994	7.80039
YBR169C	8.92856	11.7554
YBR170C	9.41279	9.71642
YBR171W	9.75787	9.33321
YBR172C	8.88788	8.56706
YBR173C	10.8486	11.2191
YBR175W	8.07029	7.28543
YBR176W	8.0651	7.56914
YBR177C	10.6729	10.5517
YBR179C	8.66654	8.73442
YBR180W	4.3717	4.59311
YBR181C	13.2709	13
YBR182C	6.31866	6.03015
YBR182C-A	3.93079	4.01368
YBR183W	6.97973	8.32761
YBR184W	4.5334	4.50776
YBR185C	9.361	8.97343
YBR186W	4.48672	4.99
YBR187W	9.97147	9.09505
YBR188C	7.92383	8.38631
YBR189W	12.3233	11.8881
YBR191W	12.9138	12.6277
YBR192W	7.82084	7.20486
YBR193C	7.63373	7.66136
YBR194W	8.29141	7.73082
YBR195C	8.19825	8.50166
YBR196C	12.7022	12.6295
YBR196C-A	4.41781	4.44496
YBR196C-B	4.5535	4.46169
YBR197C	7.19104	7.19554
YBR198C	9.40469	9.38762
YBR199W	10.4061	10.3002
YBR200W	8.34572	8.14284
YBR200W-A	4.13453	4.15436
YBR201W	8.59064	8.24421
YBR202W	9.29594	9.13731
YBR203W	6.47579	6.82821
YBR204C	8.26943	8.78529
YBR205W	9.90144	9.67273
YBR207W	9.95787	10.7123
YBR208C	6.909	8.11046
YBR210W	9.15562	8.40502
YBR211C	7.38476	7.16741
YBR212W	8.86786	10.0881
YBR213W	9.08755	8.77952
YBR214W	9.83163	10.9863
YBR215W	7.59064	7.62282
YBR216C	7.4943	6.97214
YBR217W	7.31217	7.4528
YBR218C	10.5276	10.9015
YBR219C	8.36912	8.33526
YBR220C	7.64195	7.64067
YBR221C	11.5133	11.6682
YBR221W-A	3.74809	3.87005
YBR222C	8.30357	10.2928
YBR223C	7.08234	7.30289
YBR225W	8.25536	8.68949
YBR227C	8.50086	8.45097
YBR228W	7.09148	7.315
YBR229C	7.91525	8.33707
YBR230C	10.3184	12.9474
YBR230W-A	10.385	10.2685
YBR231C	8.57275	9.11643
YBR233W	7.64558	8.40728
YBR233W-A	7.51163	7.18299
YBR234C	10.5509	10.121
YBR235W	6.77261	6.99808
YBR236C	8.85434	8.55028
YBR237W	7.1574	7.2497
YBR238C	6.54264	4.89783
YBR239C	7.64198	7.25516
YBR240C	6.25987	6.74179
YBR241C	8.25651	10.6461
YBR242W	8.44417	8.64735
YBR243C	8.9091	8.31862
YBR244W	6.77414	7.39953
YBR245C	8.5879	8.53082
YBR246W	7.94567	7.52894
YBR247C	8.69557	8.09045
YBR248C	9.76942	9.57303
YBR249C	10.9993	10.8722
YBR250W	5.1453	4.7276
YBR251W	8.91178	8.32873
YBR252W	9.92401	9.37782
YBR253W	8.12007	7.94194
YBR254C	7.36948	6.52644
YBR255C-A	9.90343	10.2839
YBR255W	7.03671	7.11082
YBR256C	9.90561	10.0822
YBR257W	7.31447	7.61631
YBR258C	5.41847	5.50329
YBR259W	5.68802	5.22098
YBR260C	9.46929	9.30007
YBR261C	9.19895	8.90908
YBR262C	10.2867	10.0092
YBR263W	10.4734	10.7334
YBR264C	8.55054	8.64055
YBR265W	9.91085	9.73367
YBR267W	8.90191	8.84451
YBR268W	9.82846	8.75757
YBR269C	10.369	11.0696
YBR270C	6.92517	7.57541
YBR271W	7.08023	6.72104
YBR272C	7.64103	7.76243
YBR273C	9.52451	10.0252
YBR274W	8.39893	8.36752
YBR275C	6.25409	6.28103
YBR276C	9.52875	9.53195
YBR278W	8.71689	9.37441
YBR279W	9.46421	9.41651
YBR280C	7.55641	9.14712
YBR281C	8.24844	8.07577
YBR282W	9.91508	9.34441
YBR283C	11.2076	10.8616
YBR284W	6.40931	6.88144
YBR285W	8.16666	9.37144
YBR286W	11.7841	12.2625
YBR287W	8.9478	8.97404
YBR288C	8.42006	7.99903
YBR289W	8.69382	8.86313
YBR290W	8.92964	9.18998
YBR291C	9.8723	9.42299
YBR293W	7.41471	6.7493
YBR294W	12.0059	11.6611
YBR295W	7.60391	8.96866
YBR296C	6.84371	7.99704
YBR296C-A	4.10485	4.15416
YBR297W	9.5951	8.3859
YBR298C	10.1612	9.82997
YBR298C-A	4.62041	4.87057
YBR299W	12.8924	11.1052
YBR301W	12.5883	7.2412
YBR302C	11.0848	8.96406
YCL001W	10.0733	10.0519
YCL001W-A	4.17948	4.23104
YCL001W-B	3.86843	3.85967
YCL002C	7.67708	7.38161
YCL004W	7.8244	7.6157
YCL005W	8.07913	7.89713
YCL005W-A	11.294	10.5819
YCL008C	8.81647	9.05451
YCL009C	11.9033	12.2705
YCL010C	8.9532	8.76702
YCL011C	9.84841	9.8273
YCL012C	8.37947	9.30462
YCL014W	8.72409	8.27593
YCL016C	7.46488	7.81962
YCL017C	9.49296	9.61892
YCL018W	11.7896	11.1467
YCL021W-A	7.29463	7.5672
YCL024W	7.94335	7.92696
YCL025C	10.7824	7.6065
YCL026C-A	5.83538	5.86753
YCL026C-B	9.32272	8.98313
YCL027W	6.9448	8.29526
YCL028W	9.80521	10.1792
YCL029C	7.80036	7.88479
YCL030C	12.4812	11.736
YCL031C	8.76759	8.76681
YCL032W	8.09333	8.72068
YCL033C	9.67321	10.0754
YCL034W	10.0218	10.2388
YCL035C	11.5252	11.2065
YCL036W	6.47379	6.41256
YCL037C	8.54508	8.43287
YCL038C	8.74898	8.63763
YCL039W	9.50849	10.2376
YCL040W	12.6388	12.763
YCL042W	4.55536	4.61423
YCL043C	12.6687	12.5781
YCL044C	8.60373	9.28526
YCL045C	10.384	10.5334
YCL047C	8.4476	7.65662
YCL048W	4.43384	4.30345
YCL049C	10.0054	9.25369
YCL050C	10.4314	10.1607
YCL051W	8.14416	8.29288
YCL052C	8.84284	9.07681
YCL054W	7.61382	7.19353
YCL055W	7.34609	9.24805
YCL056C	9.46229	9.44417
YCL057C-A	12.6239	12.7268
YCL057W	9.82685	9.33691
YCL058C	5.13167	5.28513
YCL059C	8.19482	7.9642
YCL061C	8.10407	8.00247
YCL063W	8.1994	7.65615
YCL064C	4.95664	5.98486
YCL066W	8.18338	9.00619
YCL068C	6.00329	6.39949
YCL069W	4.60676	4.95255
YCL073C	6.69082	6.6484
YCR002C	10.0661	9.63594
YCR003W	9.47038	8.73806
YCR004C	11.2377	11.9733
YCR005C	13.0414	11.0268
YCR007C	5.43783	5.60535
YCR008W	9.33204	9.09007
YCR009C	10.1309	10.2672
YCR010C	5.17914	11.6008
YCR011C	10.0551	10.3956
YCR012W	13.5859	13.5736
YCR014C	5.0462	5.70551
YCR015C	6.32602	6.6424
YCR016W	8.04459	7.30763
YCR017C	10.0882	9.5919
YCR018C	9.65618	10.2827
YCR019W	8.2913	8.25489
YCR020C	6.61085	7.1712
YCR020C-A	8.86917	8.02501
YCR020W-B	4.53354	4.21675
YCR021C	7.86431	11.1011
YCR023C	8.66162	8.2718
YCR024C	7.80713	7.58106
YCR024C-A	12.0307	11.7623
YCR024C-B	12.0201	12.0806
YCR026C	8.05107	8.08307
YCR027C	7.17413	6.68276
YCR028C	7.85737	7.94234
YCR028C-A	11.6366	11.171
YCR030C	9.15066	9.24376
YCR031C	12.9003	12.3653
YCR032W	8.12902	8.02415
YCR033W	9.3766	9.2087
YCR034W	10.1275	9.08883
YCR035C	7.81661	7.59008
YCR036W	8.27341	8.08379
YCR037C	8.86099	8.50974
YCR038C	6.35822	6.96036
YCR042C	8.25144	8.34793
YCR043C	7.98272	7.00768
YCR044C	9.05271	8.20609
YCR045C	4.4868	4.7741
YCR046C	11.0676	10.4536
YCR047C	8.96937	8.46014
YCR048W	9.81936	7.85313
YCR051W	9.46166	9.93722
YCR052W	8.00666	8.08168
YCR053W	11.0155	10.827
YCR054C	6.00447	5.61655
YCR057C	8.00295	7.06029
YCR059C	8.54314	8.71823
YCR060W	7.91723	7.85281
YCR061W	6.18502	8.95461
YCR063W	7.84773	7.05304
YCR065W	8.40108	8.1332
YCR066W	6.6823	6.7777
YCR067C	8.94689	8.51423
YCR068W	6.62599	6.95477
YCR069W	10.7976	10.4521
YCR071C	10.136	9.42382
YCR072C	8.37809	7.77791
YCR073C	8.53298	7.13191
YCR073W-A	10.8901	10.8633
YCR075C	7.45176	7.3252
YCR075W-A	8.9447	8.73308
YCR076C	8.63254	9.50589
YCR077C	9.89702	9.53215
YCR079W	8.595	9.15712
YCR081W	7.20831	7.11749
YCR082W	10.731	10.5892
YCR083W	9.27637	9.34187
YCR084C	10.7672	10.5754
YCR086W	8.82509	9.32895
YCR087C-A	8.60609	7.98951
YCR088W	9.99127	9.92193
YCR089W	7.16206	8.21504
YCR090C	8.76502	8.06713
YCR091W	7.43018	7.6363
YCR092C	6.83521	6.26784
YCR093W	9.82419	9.83104
YCR094W	8.55454	8.48606
YCR095C	6.45803	6.52973
YCR096C	9.86194	10.282
YCR097W	3.93335	4.00692
YCR098C	5.84125	5.84484
YCR099C	4.67544	4.79496
YCR100C	4.82243	4.90191
YCR101C	4.27204	4.29502
YCR102C	8.2759	6.16822
YCR104W	11.1343	8.76111
YCR105W	4.02627	4.00281
YCR106W	4.08731	4.06058
YCR107W	4.18376	3.97084
YCR108C	5.39257	5.49144
YDL001W	7.84231	7.89614
YDL002C	8.05597	8.03137
YDL003W	8.78575	8.18764
YDL004W	12.5275	12.5711
YDL005C	8.1925	8.38577
YDL006W	7.23746	7.11834
YDL007W	10.8209	10.8956
YDL008W	9.50762	9.6172
YDL010W	9.15623	9.45223
YDL012C	9.59571	9.68742
YDL013W	8.12639	8.08272
YDL014W	11.1061	10.3261
YDL015C	10.4549	10.0757
YDL017W	7.33801	7.37908
YDL018C	8.0196	7.73981
YDL019C	10.2511	10.0157
YDL020C	10.0559	11.2257
YDL021W	9.58847	8.8507
YDL022W	10.7715	11.8117
YDL024C	6.84774	7.9071
YDL025C	9.11018	9.73991
YDL027C	7.53213	8.21643
YDL028C	8.32754	8.03956
YDL029W	10.8627	10.7014
YDL030W	7.35862	7.24204
YDL031W	9.67803	9.50912
YDL033C	8.19946	7.70221
YDL035C	9.02035	8.79901
YDL036C	7.97496	7.12936
YDL037C	4.36026	4.18809
YDL038C	5.54802	5.56493
YDL039C	6.72776	6.95768
YDL040C	9.8102	9.13243
YDL042C	8.60166	8.74116
YDL043C	7.47173	8.19881
YDL044C	8.25529	8.29615
YDL045C	9.16151	9.29452
YDL045W-A	9.67182	9.20488
YDL046W	11.2297	11.7848
YDL047W	10.3602	10.2846
YDL048C	9.6632	9.17184
YDL049C	9.29688	10.1856
YDL051W	9.62881	9.28024
YDL052C	10.6898	9.30882
YDL053C	10.1832	10.1208
YDL054C	8.99008	10.1537
YDL055C	12.6733	11.6719
YDL056W	6.86491	6.76788
YDL057W	7.25794	7.9032
YDL058W	9.02464	8.85486
YDL059C	9.4091	8.81382
YDL060W	9.1598	8.73559
YDL061C	13.4369	13.0782
YDL063C	7.79427	7.13458
YDL064W	8.9527	8.65965
YDL065C	8.9136	9.37099
YDL066W	10.5313	10.0798
YDL067C	11.7388	11.3577
YDL069C	6.91499	7.04161
YDL070W	7.99721	8.29898
YDL072C	10.2548	10.4784
YDL073W	8.1471	7.83361
YDL074C	9.41486	9.52268
YDL075W	12.8076	12.2407
YDL076C	8.22495	8.45027
YDL077C	7.68258	7.69188
YDL078C	10.9506	11.8206
YDL079C	10.3946	9.36369
YDL080C	8.08049	8.59583
YDL081C	12.2229	11.6431
YDL082W	11.3665	10.858
YDL083C	12.805	12.6417
YDL084W	11.8148	11.7067
YDL085C-A	6.70193	5.23206
YDL085W	6.891	10.8593
YDL086W	10.0378	11.0368
YDL087C	5.81152	6.93578
YDL088C	8.75367	8.71587
YDL089W	8.48287	8.66985
YDL090C	8.40039	8.38444
YDL091C	7.95351	8.90804
YDL092W	8.76725	8.49115
YDL093W	8.49564	6.21493
YDL095W	10.0359	9.39977
YDL097C	10.8437	10.8963
YDL098C	7.26911	6.88972
YDL099W	9.76231	10.2186
YDL100C	10.3982	10.1583
YDL101C	8.35075	8.07053
YDL102W	8.55305	8.10837
YDL103C	9.27437	9.27672
YDL104C	6.88212	6.99449
YDL105W	4.51879	4.43514
YDL106C	7.59669	7.9963
YDL107W	7.17725	7.33087
YDL108W	8.13572	8.16127
YDL109C	5.8478	5.94477
YDL110C	9.24443	11.4364
YDL111C	9.35888	9.01252
YDL112W	9.27879	8.68024
YDL113C	7.15921	7.3296
YDL114W	4.52022	4.61137
YDL115C	8.82065	9.18694
YDL116W	8.88141	8.63061
YDL117W	8.56937	8.83044
YDL119C	7.2274	7.06705
YDL120W	9.00555	8.49832
YDL121C	7.84996	7.4654
YDL122W	9.53868	9.14539
YDL123W	8.28403	8.7532
YDL124W	12.3622	12.8556
YDL125C	12.0167	11.9978
YDL126C	12.5348	12.6023
YDL127W	6.09962	6.10298
YDL128W	9.63199	10.3575
YDL129W	5.10441	6.3517
YDL130W	12.6942	12.4417
YDL130W-A	11.5334	12.1772
YDL131W	11.1175	11.0715
YDL132W	9.78866	10.2761
YDL133W	8.23667	8.28652
YDL134C	9.19567	9.35718
YDL135C	10.4744	10.0838
YDL137W	11.8488	11.7485
YDL138W	7.28677	8.24913
YDL139C	6.445	6.34272
YDL140C	10.9813	11.0238
YDL141W	8.77084	8.25581
YDL142C	7.60123	7.77746
YDL143W	11.6181	11.4174
YDL144C	9.84499	10.4972
YDL145C	10.786	10.4191
YDL146W	6.78607	6.35002
YDL147W	10.6914	11.3127
YDL148C	7.72489	7.28929
YDL149W	7.52609	8.15429
YDL150W	7.39638	7.4648
YDL153C	8.25231	8.23609
YDL154W	6.18213	6.54294
YDL155W	8.9934	8.71863
YDL156W	9.16941	8.96334
YDL157C	10.6412	9.26128
YDL159W	7.85446	8.10615
YDL159W-A	4.50027	5.43267
YDL160C	7.4899	7.84665
YDL160C-A	7.74535	7.13003
YDL161W	8.522	9.10354
YDL164C	8.01539	7.88826
YDL165W	8.90096	8.98727
YDL166C	9.66745	9.09897
YDL167C	7.19812	6.94887
YDL168W	9.37183	10.3428
YDL169C	8.18588	9.83736
YDL170W	8.2297	8.29089
YDL171C	11.669	11.5455
YDL173W	9.61919	10.1124
YDL174C	11.1034	11.0286
YDL175C	8.44541	8.37351
YDL176W	6.72957	6.55432
YDL177C	7.97273	7.623
YDL178W	9.04431	9.39224
YDL179W	8.46452	8.43965
YDL180W	8.45216	8.39931
YDL181W	11.6082	11.8978
YDL182W	12.3111	12.2542
YDL183C	7.02942	8.01552
YDL184C	5.06175	4.1896
YDL185W	12.1525	11.658
YDL186W	4.10039	4.13597
YDL188C	9.00008	9.16018
YDL189W	9.2097	8.89435
YDL190C	9.44188	9.2742
YDL191W	12.9822	12.5908
YDL192W	11.7974	10.9276
YDL193W	8.09226	8.83609
YDL194W	8.92874	8.78003
YDL195W	10.6463	10.81
YDL197C	7.39613	8.42478
YDL198C	10.5122	10.18
YDL199C	6.71576	8.84229
YDL200C	8.11875	9.1457
YDL201W	8.29387	8.26247
YDL202W	9.83962	9.24553
YDL203C	8.64144	8.34642
YDL204W	6.49243	10.9105
YDL205C	5.96234	5.28101
YDL206W	6.75157	6.74933
YDL207W	8.38847	8.54103
YDL208W	11.8181	11.3416
YDL209C	7.26021	7.21946
YDL210W	6.31598	6.5336
YDL211C	7.10435	6.60006
YDL212W	10.363	10.0937
YDL213C	9.11464	9.58886
YDL214C	6.2933	9.53891
YDL215C	9.94217	11.1292
YDL216C	6.31118	7.20294
YDL217C	8.09678	7.75081
YDL218W	5.11732	10.4346
YDL219W	8.33883	7.21451
YDL220C	7.31266	7.42806
YDL222C	5.15393	10.1606
YDL223C	7.1181	10.9951
YDL224C	9.80664	10.2885
YDL225W	8.99344	9.28292
YDL226C	9.40067	8.9485
YDL227C	9.69471	8.8131
YDL229W	13.3368	12.6656
YDL230W	9.06462	8.47457
YDL231C	8.31667	8.5598
YDL232W	9.68577	8.94386
YDL233W	7.88632	8.29676
YDL234C	8.25273	8.9244
YDL235C	8.42824	8.20246
YDL236W	10.093	9.39533
YDL237W	9.02332	9.02933
YDL238C	6.62719	7.47789
YDL239C	6.10162	7.15295
YDL240W	7.99177	7.48904
YDL241W	7.49159	4.83078
YDL243C	4.91695	4.35851
YDL244W	7.93879	8.69113
YDL245C	5.19351	4.48665
YDL246C	7.77742	7.26465
YDL247W	4.47231	4.70102
YDL248W	9.20448	8.23443
YDR001C	10.3689	10.7305
YDR002W	11.2027	10.6805
YDR003W	8.6315	9.36007
YDR003W-A	7.35992	8.02087
YDR004W	7.61092	8.24951
YDR005C	8.39797	8.80267
YDR006C	9.0413	9.54483
YDR009W	7.18046	7.1561
YDR011W	9.85512	10.6077
YDR012W	11.4123	11.2802
YDR013W	7.94955	7.64769
YDR014W	5.19233	5.29384
YDR016C	8.2373	7.74298
YDR017C	8.44347	8.37213
YDR018C	7.46004	9.07614
YDR019C	10.5789	10.8307
YDR020C	5.96528	5.16001
YDR021W	6.04719	5.72438
YDR022C	7.55859	8.56117
YDR023W	10.892	10.4746
YDR025W	12.6245	12.5364
YDR026C	7.78765	7.49372
YDR027C	8.75325	8.6057
YDR028C	9.02767	9.11873
YDR030C	6.50559	7.70056
YDR031W	7.33266	7.26928
YDR032C	12.1703	12.3797
YDR033W	10.1227	11.295
YDR034C	9.92894	9.20751
YDR034C-A	4.47569	4.83276
YDR034W-B	7.80521	8.69412
YDR035W	9.92699	10.8107
YDR036C	4.11388	4.22099
YDR037W	7.3522	7.11491
YDR038C	4.44882	4.37931
YDR041W	10.7019	10.1211
YDR042C	5.01626	4.9824
YDR043C	7.04136	9.46155
YDR044W	12.9898	8.78664
YDR045C	8.8521	7.76098
YDR046C	8.53959	4.89978
YDR047W	9.15236	8.11228
YDR049W	7.35218	7.38215
YDR050C	13.6	13.4964
YDR051C	8.61092	9.27781
YDR052C	7.16923	7.67125
YDR054C	9.23298	9.80333
YDR055W	9.55507	10.3613
YDR056C	9.63709	8.86135
YDR057W	6.79164	6.81799
YDR058C	7.89985	7.61461
YDR059C	9.53518	11.1443
YDR060W	9.75509	9.41857
YDR061W	8.98471	8.68397
YDR062W	10.8573	10.5512
YDR063W	9.96356	9.73305
YDR064W	13.2199	12.7498
YDR065W	5.81883	5.91149
YDR066C	6.84528	6.72069
YDR067C	7.9978	8.1126
YDR068W	8.95852	9.03916
YDR069C	7.83881	8.09653
YDR070C	8.24336	12.5659
YDR071C	10.4362	10.2908
YDR072C	9.28213	9.63959
YDR073W	8.52702	8.98613
YDR074W	9.93376	10.9506
YDR075W	8.24813	8.75606
YDR076W	6.31607	6.58553
YDR077W	11.1594	14.0146
YDR078C	8.51275	7.95243
YDR079C-A	8.66017	7.73659
YDR079W	8.78517	8.32906
YDR080W	6.99728	7.06345
YDR081C	8.09084	8.37553
YDR082W	7.53565	7.32666
YDR083W	8.10244	7.70984
YDR084C	9.67121	9.33657
YDR085C	7.82254	9.51554
YDR086C	11.1949	10.3121
YDR087C	8.45129	7.97941
YDR088C	7.39002	7.56198
YDR089W	8.09917	7.63391
YDR090C	8.6582	8.16351
YDR091C	9.77655	8.6626
YDR092W	10.2472	10.1818
YDR093W	9.28703	8.98988
YDR096W	9.10246	9.91106
YDR097C	9.10395	8.29618
YDR098C	10.4096	9.41189
YDR099W	11.0387	11.8569
YDR100W	9.41682	9.00625
YDR101C	8.6127	8.22674
YDR103W	8.00912	7.88557
YDR104C	7.05708	7.70416
YDR105C	9.74825	9.75175
YDR106W	4.74493	4.65524
YDR107C	7.51929	7.2456
YDR108W	7.63905	7.04902
YDR109C	7.22951	7.38204
YDR110W	8.02403	7.79315
YDR111C	7.53047	9.2594
YDR113C	8.47377	8.88022
YDR115W	9.56908	8.82148
YDR116C	9.38533	8.57447
YDR117C	8.63516	8.79513
YDR118W	7.00111	7.39771
YDR119W	8.67996	8.38207
YDR120C	9.47757	9.20523
YDR121W	8.77805	8.69657
YDR122W	9.48567	9.90557
YDR123C	7.20693	7.40676
YDR124W	4.37745	4.4447
YDR125C	4.77397	5.21974
YDR126W	7.03898	7.08549
YDR127W	11.637	11.527
YDR128W	9.13675	9.36297
YDR129C	10.1961	9.95527
YDR130C	7.67692	7.93816
YDR131C	6.15887	6.29047
YDR132C	7.60913	7.8535
YDR135C	9.93548	9.99941
YDR137W	8.76902	9.08854
YDR138W	6.47518	6.15102
YDR139C	9.96233	8.93748
YDR140W	8.44933	8.50883
YDR141C	8.62373	8.34865
YDR142C	8.63326	9.28433
YDR143C	8.88374	8.84216
YDR144C	7.48161	6.87706
YDR145W	8.0573	8.66225
YDR146C	8.9838	7.96626
YDR147W	8.50559	7.46087
YDR148C	10.9262	11.4351
YDR150W	11.1493	11.3788
YDR151C	7.66366	7.44978
YDR152W	9.27531	9.12997
YDR153C	9.22326	9.72553
YDR155C	13.431	13.7968
YDR156W	9.92185	9.68905
YDR158W	11.7549	11.9739
YDR159W	8.2093	8.13935
YDR160W	5.99347	5.74519
YDR161W	8.87235	8.62437
YDR162C	7.82595	8.0947
YDR163W	7.49784	8.15069
YDR164C	8.85546	8.64003
YDR165W	8.2408	7.83201
YDR166C	8.1079	8.36217
YDR167W	9.73951	9.74483
YDR168W	9.55612	9.96772
YDR169C	9.44411	10.0609
YDR169C-A	4.04336	4.1628
YDR170C	10.4057	9.95841
YDR171W	10.0095	12.5691
YDR172W	10.4407	10.3884
YDR173C	6.57476	7.19701
YDR174W	10.9492	10.765
YDR175C	9.05551	8.59082
YDR176W	9.30979	9.21225
YDR177W	11.8168	11.6854
YDR178W	11.5834	11.6974
YDR179C	6.59873	6.57409
YDR179W-A	7.32935	7.11549
YDR180W	8.49089	8.36405
YDR181C	8.53677	8.78223
YDR182W	9.06824	9.02598
YDR182W-A	4.69843	4.70814
YDR183W	7.47152	7.36409
YDR184C	6.81794	6.71861
YDR185C	6.50951	6.95891
YDR186C	9.87146	9.62681
YDR188W	11.2532	11.2129
YDR189W	9.30827	9.65286
YDR190C	10.3237	10.0609
YDR191W	7.27504	7.23833
YDR192C	7.06215	7.30291
YDR194C	9.46587	9.07156
YDR194W-A	4.10015	4.35083
YDR195W	8.57031	8.92594
YDR196C	7.81641	8.56228
YDR197W	7.63357	7.58235
YDR198C	7.51751	7.76384
YDR200C	8.19874	8.60285
YDR201W	8.2324	8.46761
YDR202C	8.76985	9.74008
YDR204W	9.53706	10.4459
YDR205W	8.46009	8.7885
YDR206W	8.86415	8.7242
YDR207C	8.48843	9.07755
YDR208W	9.57899	9.91136
YDR210W	9.28395	7.2974
YDR211W	8.99617	8.32515
YDR212W	10.5406	10.2439
YDR213W	10.0013	7.58368
YDR214W	10.8468	12.1039
YDR216W	8.7164	9.45057
YDR217C	7.35766	7.40972
YDR218C	4.68714	4.73242
YDR219C	7.33623	7.78389
YDR221W	7.38371	7.83055
YDR222W	5.06961	6.97344
YDR223W	5.00759	8.36082
YDR224C	12.4774	12.6002
YDR225W	12.3536	12.2541
YDR226W	12.0931	11.5564
YDR227W	8.2524	8.47504
YDR228C	7.88862	8.25567
YDR229W	8.44401	8.76091
YDR231C	10.1914	10.3892
YDR232W	11.3368	11.4004
YDR233C	11.6662	11.7947
YDR234W	10.8536	10.4278
YDR235W	7.33704	6.78947
YDR236C	7.75906	7.90045
YDR237W	9.93001	9.38764
YDR238C	10.6349	10.4191
YDR239C	8.02146	8.143
YDR240C	6.32188	6.12872
YDR242W	8.46546	8.60899
YDR243C	7.22485	7.16549
YDR244W	8.22201	9.10467
YDR245W	9.06178	8.68873
YDR246W	9.09035	9.89969
YDR246W-A	5.00271	5.88748
YDR247W	8.36742	8.83161
YDR248C	8.50765	9.67362
YDR249C	6.60243	6.22126
YDR251W	9.47283	9.6575
YDR252W	6.55683	6.23218
YDR253C	8.66284	8.87177
YDR254W	8.48046	8.29812
YDR255C	7.82328	7.97327
YDR256C	5.89266	12.1559
YDR257C	7.57051	7.32265
YDR258C	10.7714	11.8227
YDR259C	7.80456	7.02497
YDR260C	8.19754	8.53664
YDR261C	8.6016	7.08263
YDR261C-D	8.77293	8.42523
YDR261W-B	12.2651	12.2599
YDR262W	9.95208	10.9395
YDR263C	7.18329	6.53829
YDR264C	9.8153	8.70156
YDR265W	8.7215	8.44631
YDR266C	8.62204	8.76858
YDR267C	8.18129	7.77117
YDR268W	7.46132	6.84136
YDR270W	7.32993	8.27453
YDR272W	9.859	10.5536
YDR273W	7.09569	7.09357
YDR275W	9.84222	10.079
YDR276C	11.9689	12.6772
YDR277C	10.1118	9.16111
YDR279W	7.47882	7.7926
YDR280W	8.95339	8.27579
YDR281C	6.03121	4.70726
YDR282C	7.17957	7.64941
YDR283C	8.72143	8.77613
YDR284C	8.96889	9.06633
YDR285W	5.60747	5.81923
YDR286C	7.80633	7.66711
YDR287W	8.35231	8.97321
YDR288W	6.70157	6.86346
YDR289C	7.36624	7.74085
YDR291W	8.0936	7.82373
YDR292C	9.49214	9.18444
YDR293C	9.98828	10.5533
YDR294C	9.05537	10.8286
YDR295C	8.77788	8.37874
YDR296W	9.65061	9.62318
YDR297W	10.0887	8.56045
YDR298C	11.7827	11.4514
YDR299W	8.50112	7.83617
YDR300C	9.70965	8.85558
YDR301W	8.65426	8.0996
YDR302W	8.87381	8.1908
YDR303C	8.15145	7.60251
YDR304C	11.1482	10.802
YDR305C	9.06257	9.53961
YDR306C	8.88916	8.95946
YDR307W	8.98154	9.25341
YDR308C	8.83432	8.37318
YDR309C	9.22456	8.2321
YDR310C	10.6033	10.3824
YDR311W	8.6551	8.19454
YDR312W	7.95399	7.79215
YDR313C	8.19441	9.47029
YDR314C	4.95277	4.99538
YDR315C	5.91844	5.79457
YDR316W	8.82129	8.11434
YDR316W-B	13.5621	13.6687
YDR317W	5.69542	5.59648
YDR318W	7.69534	7.82818
YDR319C	8.45246	8.69761
YDR320C	7.89762	8.14585
YDR320C-A	9.24353	9.13535
YDR321W	9.71203	8.77299
YDR322C-A	11.3375	11.5279
YDR322W	9.34635	8.79842
YDR323C	7.12726	6.89084
YDR324C	8.98076	8.35703
YDR325W	6.95938	6.70802
YDR326C	8.83067	8.03615
YDR328C	10.1512	10.7579
YDR329C	8.6822	9.79405
YDR330W	8.67292	9.30376
YDR331W	7.75235	7.40507
YDR332W	7.39931	7.77149
YDR333C	8.66648	8.13448
YDR334W	8.52871	8.59165
YDR335W	9.62321	9.58937
YDR336W	6.51132	6.7385
YDR337W	8.61882	8.06444
YDR338C	7.4012	7.80681
YDR339C	10.0408	9.65044
YDR341C	11.2502	11.3092
YDR342C	13.1309	12.7856
YDR345C	7.35342	7.6694
YDR346C	9.56856	9.06905
YDR347W	9.51056	9.11247
YDR348C	9.3137	8.67342
YDR349C	9.7889	9.44111
YDR350C	7.72314	7.874
YDR351W	8.2407	8.53165
YDR352W	7.35235	7.60294
YDR353W	11.4348	10.5804
YDR354W	9.37416	10.164
YDR356W	7.53939	7.1834
YDR357C	7.93109	8.78519
YDR358W	8.18095	9.24785
YDR359C	8.18562	8.88409
YDR361C	9.1914	8.24441
YDR362C	7.79459	7.19899
YDR363W	6.48728	6.41674
YDR363W-A	10.7681	10.5873
YDR364C	7.85955	7.77289
YDR365C	7.77609	8.52051
YDR366C	5.64475	5.95242
YDR367W	8.45445	7.63125
YDR368W	10.1144	10.2562
YDR369C	6.66594	7.09345
YDR370C	7.91267	7.91038
YDR371W	6.80476	6.58787
YDR372C	8.66974	8.32829
YDR373W	9.56439	9.77921
YDR374C	4.27157	4.4206
YDR375C	8.5458	8.4494
YDR376W	7.77358	7.23644
YDR377W	10.9736	10.5142
YDR378C	9.35627	8.55064
YDR379C-A	8.98549	9.86823
YDR379W	8.80482	8.96253
YDR380W	4.51797	7.28471
YDR381C-A	8.69469	8.20055
YDR381W	11.1015	11.0504
YDR382W	12.857	12.2998
YDR383C	6.30678	6.42036
YDR384C	9.28995	12.7249
YDR385W	13.2551	13.1412
YDR386W	6.78528	6.64632
YDR387C	7.37461	7.42192
YDR388W	10.3452	10.5388
YDR389W	8.62584	8.23329
YDR390C	9.57202	9.50331
YDR391C	7.511	7.37518
YDR392W	8.0035	8.27684
YDR393W	7.59871	7.30022
YDR394W	10.7967	10.8609
YDR395W	9.30001	8.49667
YDR397C	10.1248	10.1717
YDR398W	9.55156	8.83512
YDR399W	11.8339	10.928
YDR400W	8.38949	7.53578
YDR402C	4.178	4.28391
YDR403W	5.42283	4.68972
YDR404C	9.84661	9.26276
YDR405W	9.80299	10.0412
YDR406W	10.1423	8.12106
YDR407C	9.17931	8.80477
YDR408C	10.6814	9.99097
YDR409W	7.59517	8.42057
YDR410C	8.51986	7.92875
YDR411C	9.51656	9.45625
YDR412W	7.72528	7.55649
YDR414C	6.87394	6.64301
YDR415C	8.25444	8.18116
YDR416W	6.7434	6.80578
YDR418W	12.884	12.3326
YDR419W	7.58704	7.53638
YDR420W	9.12008	9.43631
YDR421W	6.66769	7.4647
YDR422C	8.38793	8.49685
YDR423C	8.96148	9.19185
YDR424C	9.45853	9.3491
YDR425W	6.8751	7.53739
YDR427W	10.9223	11.0036
YDR428C	7.67601	7.55082
YDR429C	11.0039	10.9971
YDR430C	9.17814	9.04177
YDR432W	11.6854	11.6608
YDR434W	9.112	9.04312
YDR435C	8.77236	8.88572
YDR436W	8.32087	8.94254
YDR437W	5.70107	5.56346
YDR438W	6.555	6.52768
YDR439W	7.25918	7.77571
YDR440W	8.34997	7.88639
YDR441C	9.59618	9.62752
YDR443C	7.59765	8.35048
YDR444W	9.15413	8.30539
YDR446W	4.16267	4.33764
YDR447C	11.6168	10.7973
YDR448W	8.01664	7.7853
YDR449C	8.08292	7.48565
YDR450W	12.4123	11.8876
YDR451C	9.02348	7.73139
YDR452W	9.9399	9.99132
YDR453C	10.2024	8.71019
YDR454C	11.5462	10.9765
YDR456W	9.30891	9.19639
YDR457W	10.5926	10.6158
YDR458C	7.03488	7.40282
YDR459C	8.1166	8.32774
YDR460W	7.72202	8.11476
YDR461W	6.0994	7.42913
YDR462W	10.0253	9.94981
YDR463W	9.09721	9.6469
YDR464W	8.5941	8.37201
YDR465C	7.2528	7.39136
YDR466W	8.74115	9.00683
YDR468C	8.63456	8.74455
YDR469W	8.44099	8.00659
YDR470C	8.35649	8.42017
YDR471W	11.6715	11.0667
YDR472W	8.38301	8.21359
YDR473C	7.93544	8.0703
YDR475C	9.34972	9.55416
YDR476C	10.1341	9.79257
YDR477W	9.89828	9.92338
YDR478W	8.02088	7.6815
YDR479C	9.01644	9.49986
YDR480W	7.06309	7.10556
YDR481C	9.02754	9.6994
YDR482C	7.81685	7.74176
YDR483W	10.4222	10.4438
YDR484W	6.64629	6.70189
YDR485C	8.19406	8.54018
YDR486C	8.54558	9.37374
YDR487C	11.154	10.5334
YDR488C	8.46077	8.33536
YDR489W	7.23006	6.86166
YDR490C	9.1414	9.51104
YDR492W	9.60148	9.39891
YDR493W	8.64764	8.11191
YDR494W	9.30388	9.5884
YDR495C	6.5262	6.26039
YDR496C	9.11049	8.78131
YDR497C	12.7655	12.7224
YDR498C	8.83097	9.06038
YDR499W	7.57517	8.10098
YDR500C	12.7174	12.1014
YDR501W	6.05078	5.57971
YDR502C	13.2049	12.1099
YDR503C	7.62345	7.87578
YDR504C	8.49038	9.43686
YDR505C	7.70136	8.45642
YDR506C	6.83115	7.36218
YDR507C	9.3937	9.18239
YDR508C	10.7068	8.33471
YDR510W	11.7275	11.2844
YDR511W	9.15759	9.32937
YDR512C	4.91477	5.40575
YDR513W	10.2877	11.9956
YDR514C	7.94811	7.74928
YDR515W	6.21887	5.85474
YDR516C	11.6939	9.95721
YDR517W	11.3962	10.5961
YDR518W	9.76688	7.81441
YDR519W	10.0984	9.36122
YDR520C	7.91967	7.68604
YDR522C	4.07604	4.26592
YDR523C	5.45719	5.26859
YDR524C	7.61242	7.82706
YDR524C-B	13.5158	13.4414
YDR524W-A	6.4051	6.82466
YDR525W-A	9.80425	10.6223
YDR527W	9.07278	8.86929
YDR528W	7.52149	6.44588
YDR529C	12.5377	12.914
YDR530C	7.92844	7.44447
YDR531W	10.2463	10.6043
YDR532C	6.43728	6.61564
YDR533C	10.5384	10.1946
YDR534C	6.34658	7.17771
YDR536W	4.82504	7.84845
YDR538W	6.49102	7.36342
YDR539W	7.96722	6.60033
YDR540C	5.91949	5.11235
YDR541C	7.78019	6.17438
YEL001C	9.56328	8.95782
YEL002C	10.7907	10.6466
YEL003W	8.05955	7.94396
YEL004W	8.10843	8.21825
YEL005C	7.87738	8.33578
YEL006W	8.3528	8.36441
YEL007W	9.79945	10.2085
YEL009C	13.4218	13.429
YEL011W	11.5064	12.0249
YEL012W	10.1316	10.5062
YEL013W	9.46444	9.0254
YEL015W	8.84769	8.66226
YEL016C	7.87522	7.22362
YEL017C-A	10.335	9.82006
YEL017W	9.69906	9.44626
YEL018W	8.56167	8.41184
YEL019C	4.65185	4.76643
YEL020C	7.32251	9.13776
YEL020W-A	10.1794	9.60714
YEL021W	8.7811	8.61247
YEL022W	8.6647	8.24759
YEL023C	7.17134	6.88379
YEL024W	10.9868	11.5207
YEL025C	6.98024	7.01562
YEL026W	11.7635	10.7304
YEL027W	12.3518	11.0397
YEL029C	7.75477	6.62995
YEL030W	5.17739	6.51555
YEL031W	10.8638	10.1266
YEL032W	9.09058	9.01533
YEL034W	12.9988	13.7885
YEL035C	4.67706	5.0999
YEL036C	8.34793	8.72688
YEL037C	10.8451	10.9842
YEL038W	9.97855	8.33225
YEL039C	9.0546	8.16342
YEL040W	9.73265	8.71353
YEL041W	8.61222	11.3074
YEL042W	9.56468	9.30945
YEL043W	9.42144	9.38049
YEL044W	10.3732	10.3618
YEL046C	10.0071	10.2742
YEL047C	10.0415	8.39703
YEL048C	5.25227	4.55561
YEL049W	11.1741	9.44963
YEL050C	10.0312	9.52574
YEL051W	10.8327	9.97715
YEL052W	9.52541	9.33512
YEL053C	7.54908	7.62508
YEL054C	12.0018	11.2216
YEL055C	8.44387	7.8231
YEL056W	8.96381	8.80883
YEL057C	5.64766	7.03796
YEL058W	10.6093	10.5431
YEL059C-A	8.80595	9.14102
YEL060C	11.0925	11.9601
YEL061C	7.44145	6.68881
YEL062W	7.22242	7.90422
YEL063C	9.81179	9.48864
YEL064C	7.11486	6.94164
YEL065W	10.2825	6.86315
YEL066W	10.2942	9.799
YEL069C	4.37389	4.11657
YEL070W	8.37514	7.4388
YEL071W	12.071	9.06206
YEL072W	8.46911	7.27935
YEL073C	5.74832	6.18045
YEL075C	3.90006	3.85384
YEL076C	7.69007	6.70876
YEL076C-A	9.6362	8.97508
YER001W	9.57532	8.37607
YER002W	8.62969	8.42458
YER003C	10.8759	10.3486
YER004W	11.1001	12.0542
YER005W	8.0723	7.61582
YER006W	9.31007	9.09514
YER007C-A	10.4658	10.4756
YER007W	6.94895	7.21387
YER008C	9.58464	9.39782
YER009W	11.545	10.8823
YER010C	9.44884	10.2677
YER011W	13.7854	6.67342
YER012W	11.6543	11.4989
YER013W	8.67697	8.41903
YER014C-A	4.45253	4.69998
YER014W	9.44199	8.77231
YER015W	8.1901	10.4001
YER016W	7.86666	7.4839
YER017C	10.3189	10.1575
YER018C	9.25899	8.9522
YER019C-A	10.875	10.8932
YER019W	9.16937	8.73262
YER020W	9.89037	10.4391
YER021W	10.5246	10.3394
YER023W	11.1455	10.9563
YER024W	8.74868	11.147
YER025W	11.3203	10.6727
YER026C	10.0243	9.69132
YER027C	8.89334	8.5742
YER028C	5.67995	6.09091
YER029C	9.31606	9.36734
YER030W	9.73386	10.3198
YER031C	10.4693	10.1333
YER032W	8.83158	8.38787
YER033C	7.00683	7.04947
YER034W	8.35759	8.45706
YER035W	8.05627	9.31276
YER036C	10.4927	10.3971
YER037W	5.71319	7.35246
YER038C	4.91171	5.07587
YER039C	6.08652	7.31705
YER039C-A	4.6779	5.50413
YER040W	7.72468	7.8705
YER041W	7.3928	7.84661
YER042W	10.322	10.4569
YER043C	13.1901	12.5278
YER044C	12.1283	10.6895
YER044C-A	4.42381	4.32767
YER045C	7.56018	8.21914
YER046W	7.82062	7.6432
YER047C	6.09212	6.61087
YER048C	9.53488	9.96437
YER048W-A	8.32591	8.49929
YER049W	8.86957	8.56455
YER050C	10.0706	9.88081
YER051W	7.18916	7.11114
YER052C	10.7662	10.9147
YER053C	8.81344	9.67587
YER053C-A	5.08905	11.0679
YER054C	6.93249	9.66493
YER055C	11.3676	11.2432
YER056C	11.0878	10.145
YER056C-A	12.0336	11.4486
YER057C	11.0624	10.9056
YER058W	7.53557	7.00072
YER059W	8.11638	8.38725
YER060W	5.09274	4.98804
YER060W-A	4.62323	4.73834
YER061C	7.18863	6.81567
YER062C	10.2053	9.87957
YER063W	10.0898	9.5668
YER064C	8.02087	6.72194
YER065C	8.00457	11.1894
YER066W	8.43827	9.03037
YER067W	11.3451	10.2029
YER068W	9.24268	9.4541
YER069W	11.1715	11.8798
YER070W	11.082	9.89181
YER071C	7.78769	7.27306
YER072W	10.9177	9.9506
YER073W	10.7191	10.535
YER074W	12.5807	12.136
YER074W-A	8.62922	7.80773
YER075C	7.04071	6.86429
YER076C	5.62852	5.52931
YER077C	7.12848	7.05591
YER078C	8.26561	7.9794
YER078W-A	4.23118	4.50784
YER079W	8.80453	10.177
YER080W	8.94492	9.19122
YER081W	10.869	9.10997
YER082C	8.27228	8.37604
YER083C	9.45843	9.36177
YER085C	4.62108	4.66914
YER086W	10.81	10.59
YER087C-B	10.3979	9.84338
YER087W	8.24884	7.79896
YER088C	9.12573	9.95274
YER089C	10.1001	9.99796
YER090W	10.2079	9.99874
YER091C	13.2094	12.5934
YER092W	9.59764	9.11434
YER093C	8.10822	8.25388
YER093C-A	8.7121	8.76705
YER094C	11.9848	11.7325
YER095W	9.49072	9.66031
YER096W	5.41915	8.19923
YER098W	6.22531	5.82871
YER099C	9.26317	8.6431
YER100W	9.48641	9.28494
YER101C	7.227	7.9379
YER102W	12.7848	12.2492
YER103W	8.127	11.8247
YER104W	7.65947	7.14506
YER105C	9.34922	8.81291
YER106W	6.2545	5.7816
YER107C	8.80901	8.95328
YER109C	8.17058	7.50513
YER110C	9.65147	9.05097
YER111C	6.89134	6.7651
YER112W	9.49203	9.49076
YER113C	7.84626	7.55783
YER114C	8.85778	8.77996
YER115C	7.8891	8.125
YER116C	6.49925	7.0065
YER117W	12.5933	12.0535
YER118C	8.8114	8.98844
YER119C	9.02742	9.82284
YER120W	11.7692	11.5923
YER122C	9.98199	9.60802
YER123W	7.78594	7.80876
YER124C	8.62162	6.82785
YER125W	9.96821	9.59888
YER126C	9.69079	9.27032
YER127W	8.74886	8.06125
YER128W	7.50689	8.21677
YER129W	6.73223	6.38977
YER130C	6.88604	6.47786
YER131W	11.9823	11.0563
YER132C	8.01187	8.24222
YER133W	10.5318	10.2499
YER134C	9.15455	8.30751
YER136W	10.7757	10.6102
YER137C	7.97223	7.68292
YER138W-A	12.0866	12.1949
YER139C	7.54041	7.49036
YER140W	7.61702	7.6545
YER141W	10.0386	9.93774
YER142C	8.79382	9.38206
YER143W	8.99716	9.68513
YER144C	7.9452	8.70736
YER145C	11.3845	9.46555
YER146W	10.5872	9.34895
YER147C	8.60276	9.20058
YER148W	10.596	10.1269
YER149C	8.99134	8.6107
YER150W	9.30503	10.5028
YER151C	9.48573	9.17569
YER152C	10.0973	9.74066
YER153C	7.14267	6.98705
YER154W	9.56954	9.23656
YER155C	8.63823	8.3797
YER156C	9.92859	9.36659
YER157W	6.89839	6.28324
YER158C	10.0694	9.2784
YER159C	11.061	10.867
YER161C	8.24706	7.96056
YER162C	6.93573	7.74402
YER163C	8.83152	7.9493
YER164W	9.3974	9.44945
YER165W	12.341	12.1867
YER166W	9.773	9.81507
YER167W	9.51387	9.83667
YER168C	8.15765	7.9824
YER169W	8.29025	8.49914
YER170W	7.75706	7.79957
YER171W	8.03285	7.82624
YER172C	8.61016	8.17555
YER173W	7.47454	7.93772
YER174C	8.49396	9.10215
YER175C	7.74276	8.98842
YER175W-A	3.84705	3.93467
YER176W	8.43807	8.28584
YER177W	12.9387	12.9766
YER178W	12.6693	12.6126
YER179W	6.10903	7.32853
YER180C	6.94847	6.79036
YER180C-A	4.323	4.11906
YER182W	9.19944	9.48095
YER183C	8.60802	8.12854
YER184C	4.86558	5.11513
YER185W	5.50828	6.10441
YER186C	8.21425	7.93773
YER187W	7.14291	5.41335
YER188C-A	6.63	6.84415
YFL001W	7.6296	7.1882
YFL002C	8.22159	7.69554
YFL003C	4.79686	4.70608
YFL004W	9.47098	9.48268
YFL005W	10.5741	10.1022
YFL007W	9.50222	10.1278
YFL008W	8.45377	9.001
YFL009W	8.62789	8.36291
YFL010C	9.51293	9.08149
YFL010W-A	4.61751	4.73731
YFL011W	6.82842	5.99188
YFL012W	5.11681	4.56647
YFL013C	9.27126	9.46836
YFL014W	13.0016	14.3065
YFL016C	10.1111	10.7332
YFL017C	9.33966	8.91009
YFL017W-A	9.58671	9.07038
YFL018C	12.2099	12.4894
YFL020C	9.70895	6.8436
YFL021W	8.88921	9.7953
YFL022C	10.7605	10.2214
YFL023W	8.08961	7.78488
YFL024C	9.12345	9.98231
YFL025C	8.50469	7.93652
YFL026W	6.1469	6.81128
YFL027C	7.93445	7.66953
YFL028C	9.10215	9.04502
YFL029C	7.62075	8.01187
YFL030W	9.7595	12.2581
YFL031W	10.8729	9.68355
YFL033C	8.01418	8.12231
YFL034C-A	11	10.6195
YFL034C-B	8.48506	8.21723
YFL034W	7.85775	7.95721
YFL036W	9.65032	9.68017
YFL037W	11.1253	10.9107
YFL038C	11.7776	11.8977
YFL039C	13.332	13.3781
YFL040W	4.32931	4.53801
YFL041W	8.9959	9.26485
YFL041W-A	6.97276	7.1815
YFL042C	9.41555	9.53887
YFL044C	9.14587	9.21464
YFL045C	10.6825	10.5717
YFL046W	8.59546	8.98194
YFL047W	8.41801	8.04874
YFL048C	7.67719	7.5283
YFL049W	8.64941	8.78311
YFL050C	6.05784	6.02004
YFL051C	4.57812	4.51426
YFL052W	7.7948	5.53281
YFL053W	5.03092	6.36079
YFL054C	9.05549	9.61039
YFL055W	5.71907	7.05776
YFL056C	5.3974	5.56829
YFL059W	8.13226	9.27141
YFL060C	8.1375	8.25508
YFL061W	5.20511	8.52399
YFL062W	10.879	10.17
YFL064C	6.63237	5.8693
YFL065C	8.95494	7.58043
YFL067W	10.1773	11.3912
YFL068W	8.55536	8.98174
YFR001W	9.27787	9.57913
YFR002W	9.47024	9.04244
YFR003C	8.50657	8.81227
YFR004W	10.6526	10.5068
YFR005C	7.35511	6.5909
YFR006W	9.42017	9.28413
YFR007W	8.51703	8.28146
YFR008W	5.48769	5.92555
YFR009W	9.59545	8.90455
YFR010W	10.1176	10.3648
YFR011C	10.1205	9.62238
YFR012W	4.32589	4.43321
YFR012W-A	5.06541	5.07828
YFR013W	7.61949	7.61243
YFR014C	9.5592	8.25773
YFR015C	10.3236	8.81711
YFR016C	8.66556	8.90476
YFR017C	9.67718	10.3245
YFR018C	10.5246	10.236
YFR019W	8.93577	8.88667
YFR021W	7.78733	7.99901
YFR022W	6.48	6.06981
YFR023W	5.44764	5.14696
YFR024C-A	10.6629	10.4361
YFR025C	8.35818	8.28901
YFR026C	6.2711	6.07923
YFR027W	7.28208	7.36204
YFR028C	9.12978	9.04936
YFR029W	8.21971	8.46906
YFR030W	11.4477	11.2078
YFR031C	9.19828	8.72711
YFR031C-A	13.7943	13.4771
YFR032C	5.43733	6.30459
YFR032C-A	12.9464	12.4364
YFR032C-B	4.67528	4.61449
YFR033C	11.8499	12.578
YFR034C	9.34	9.29654
YFR035C	5.32549	5.34772
YFR036W	8.03945	8.08627
YFR037C	11.0256	11.0121
YFR038W	7.28529	6.98402
YFR039C	7.66358	7.70999
YFR040W	8.73249	8.51487
YFR041C	8.18197	8.39489
YFR042W	8.21462	7.79368
YFR043C	8.32657	8.89031
YFR044C	11.696	11.3937
YFR045W	8.26433	8.62215
YFR046C	7.79585	7.97416
YFR047C	11.1162	10.2965
YFR048W	8.84311	8.47152
YFR049W	10.7561	10.9884
YFR050C	11.5222	11.4647
YFR051C	10.6883	10.3342
YFR052W	10.3455	10.3399
YFR053C	13.7178	12.8585
YFR055W	6.7174	5.29043
YFR057W	3.99467	4.1216
YGL001C	11.5444	9.50285
YGL002W	7.011	6.89513
YGL003C	8.08612	8.13271
YGL004C	8.29758	8.45419
YGL005C	7.94261	7.82591
YGL006W	10.5946	10.0655
YGL006W-A	4.01514	4.23039
YGL007C-A	6.72709	8.12215
YGL008C	12.7082	12.0673
YGL009C	11.0481	11.093
YGL010W	7.93047	8.66246
YGL011C	11.4325	11.1668
YGL012W	11.892	10.0605
YGL013C	9.82854	9.8838
YGL014W	9.46345	9.43128
YGL015C	4.38856	4.39574
YGL016W	7.18494	6.2874
YGL017W	7.534	7.28853
YGL018C	8.76052	8.43227
YGL019W	9.79084	9.61418
YGL020C	9.03481	8.76721
YGL021W	9.19588	7.98229
YGL022W	10.3714	9.98402
YGL023C	9.5151	9.85451
YGL025C	8.609	8.96029
YGL026C	11.379	11.5173
YGL027C	8.7959	8.28463
YGL028C	10.384	9.02927
YGL029W	7.72685	7.68282
YGL030W	13.4463	12.9029
YGL031C	12.7274	12.3739
YGL032C	5.25478	6.61041
YGL033W	4.38808	4.44847
YGL035C	9.71253	10.0866
YGL036W	8.39429	9.13074
YGL037C	11.8837	12.6353
YGL038C	8.67408	9.14968
YGL039W	9.38987	7.44918
YGL040C	10.8665	9.94791
YGL041C-B	4.28038	4.37848
YGL043W	9.04238	8.95638
YGL044C	7.96738	8.15988
YGL045W	7.79913	8.50846
YGL047W	8.37413	8.71075
YGL048C	11.4912	11.6315
YGL049C	8.49445	7.63945
YGL050W	8.06719	7.80528
YGL051W	4.49951	4.91518
YGL053W	7.56836	8.35529
YGL054C	9.58717	9.392
YGL055W	12.5805	12.4985
YGL056C	9.15943	9.62627
YGL057C	7.67591	8.48883
YGL058W	9.03615	8.82855
YGL059W	7.51816	8.6164
YGL060W	7.92021	8.10157
YGL061C	8.32867	8.37597
YGL062W	13.3464	11.9797
YGL063W	6.77623	7.2085
YGL064C	7.84726	7.46718
YGL065C	8.71499	8.38127
YGL066W	8.59987	9.08503
YGL067W	9.29212	8.69963
YGL068W	9.84604	8.98623
YGL070C	8.57329	7.82008
YGL071W	9.06105	7.84059
YGL073W	9.44213	9.66899
YGL075C	5.90632	5.96838
YGL076C	13.325	13.1304
YGL077C	10.2757	10.0994
YGL078C	9.53537	9.00772
YGL079W	8.65999	8.82422
YGL080W	9.53139	10.8205
YGL081W	6.09472	7.67583
YGL082W	9.1375	9.01965
YGL083W	7.51974	7.24076
YGL084C	8.88044	8.8398
YGL085W	7.7516	7.85285
YGL086W	7.99495	7.90081
YGL087C	9.84864	9.72173
YGL089C	6.01664	8.31827
YGL090W	5.28426	5.02348
YGL091C	8.56669	8.56429
YGL092W	10.0786	9.37606
YGL093W	9.13637	8.87735
YGL094C	9.30135	9.0254
YGL095C	7.67031	7.94497
YGL096W	9.78468	10.0637
YGL097W	9.83344	8.58156
YGL098W	6.85132	7.21437
YGL099W	8.94031	8.87865
YGL100W	9.36929	9.16604
YGL101W	5.69489	7.0477
YGL103W	13.0543	12.791
YGL104C	7.47384	7.51367
YGL105W	11.3753	11.263
YGL106W	10.4028	10.1748
YGL107C	9.47933	8.94616
YGL108C	8.44981	8.55235
YGL110C	7.65441	7.80463
YGL111W	8.9832	8.8542
YGL112C	8.99164	8.62322
YGL113W	6.33145	6.64357
YGL114W	8.51641	8.82461
YGL115W	9.10801	8.72317
YGL116W	8.68651	8.38537
YGL117W	9.55526	9.92386
YGL119W	8.8301	8.55592
YGL120C	9.54794	8.82367
YGL121C	9.79322	10.9018
YGL122C	10.4321	10.4496
YGL123W	13.0859	12.9704
YGL124C	7.57858	7.52874
YGL125W	10.4176	10.2659
YGL126W	9.01472	8.86602
YGL127C	8.38795	8.39611
YGL128C	7.57597	8.22066
YGL129C	8.91838	8.58384
YGL130W	7.68638	7.92043
YGL131C	7.24547	7.36835
YGL133W	8.25785	8.47018
YGL134W	7.52858	8.27138
YGL135W	13.2437	12.8706
YGL136C	7.80301	7.80609
YGL137W	10.9848	10.422
YGL138C	4.13013	4.35421
YGL139W	7.95963	8.28663
YGL140C	8.17882	8.13549
YGL141W	8.94521	9.00967
YGL142C	7.6415	7.85492
YGL143C	9.07978	8.48866
YGL144C	7.12516	7.27467
YGL145W	7.89637	7.83931
YGL146C	6.94028	6.98754
YGL147C	11.1459	10.441
YGL148W	10.8471	10.6815
YGL150C	9.19651	9.2098
YGL151W	7.69048	7.49762
YGL153W	9.29248	9.97131
YGL154C	7.49641	7.82967
YGL155W	7.54743	7.23727
YGL156W	10.1446	10.9698
YGL157W	5.98533	5.87901
YGL158W	4.42838	4.37018
YGL159W	7.11586	6.78026
YGL160W	7.06244	8.202
YGL161C	10.2995	10.0775
YGL162W	9.61688	7.59238
YGL163C	8.13131	7.91437
YGL164C	8.58363	8.85709
YGL166W	7.79883	8.10364
YGL167C	9.77979	9.49943
YGL168W	4.50873	4.41736
YGL169W	7.67591	7.29329
YGL170C	4.11924	4.02243
YGL171W	7.96081	7.60428
YGL172W	10.0651	9.86118
YGL173C	10.6871	10.5518
YGL174W	7.2483	7.75963
YGL175C	4.93789	4.77398
YGL176C	7.98941	8.0679
YGL178W	9.51416	9.84627
YGL179C	8.05434	6.68791
YGL180W	7.15935	8.60813
YGL181W	8.63572	8.81481
YGL183C	4.22875	4.41374
YGL184C	6.95156	9.64162
YGL185C	8.65	8.59803
YGL186C	9.26966	9.14728
YGL187C	11.2491	11.4189
YGL188C-A	3.97117	3.86956
YGL189C	12.4021	11.8699
YGL190C	7.97177	8.11491
YGL191W	11.8404	11.9831
YGL192W	4.24938	4.3483
YGL194C	4.76323	4.90638
YGL195W	8.88421	8.32869
YGL196W	7.23951	9.33962
YGL197W	9.55963	9.84739
YGL198W	9.93064	9.94988
YGL200C	11.289	10.693
YGL201C	8.46728	7.97803
YGL202W	11.0935	10.7699
YGL203C	8.36538	8.456
YGL205W	9.70575	11.8962
YGL206C	10.0418	9.87078
YGL207W	9.99311	9.82708
YGL208W	7.75495	9.03497
YGL209W	5.38783	6.06742
YGL210W	9.21941	9.66311
YGL211W	7.93705	7.77848
YGL212W	7.16094	6.79401
YGL213C	8.2767	8.31417
YGL215W	10.3291	10.4187
YGL216W	8.27218	8.61336
YGL219C	9.72119	9.84449
YGL220W	9.68674	9.64247
YGL221C	9.70222	9.954
YGL222C	6.54729	6.8529
YGL223C	7.95831	7.86503
YGL224C	7.67662	8.41252
YGL225W	9.97084	9.47242
YGL226C-A	9.37092	8.42812
YGL226W	7.43915	7.02787
YGL227W	7.61817	8.00881
YGL228W	9.27991	10.0433
YGL229C	6.55679	5.63722
YGL230C	4.48177	4.58056
YGL231C	10.3903	10.2775
YGL232W	8.01394	7.88466
YGL233W	8.77435	8.69481
YGL234W	12.2977	11.664
YGL235W	4.25629	4.42925
YGL236C	8.38855	8.11463
YGL237C	9.03472	9.3067
YGL238W	9.54051	9.22446
YGL240W	4.57243	4.76016
YGL241W	8.24392	7.68167
YGL242C	9.34105	8.67351
YGL243W	7.6617	7.88479
YGL244W	9.63314	9.72192
YGL245W	11.9768	11.6732
YGL246C	7.07461	5.96709
YGL247W	8.11941	8.15898
YGL248W	8.49656	9.15881
YGL249W	4.09434	4.17947
YGL250W	7.6113	7.84866
YGL251C	5.75626	6.0132
YGL252C	8.42128	8.70773
YGL253W	11.8069	10.5826
YGL254W	7.56093	7.3148
YGL255W	9.74756	10.0072
YGL256W	8.60489	8.25954
YGL257C	5.81258	5.5419
YGL258W	4.10054	4.13545
[truncated: 3,668 more rows]
